# Supplementary material for: Snake Venomics of the Arboreal Talamancan Palm-Pitviper, Bothriechis nubestris, Provides Clues on the Origin of a Phenotypic Dichotomy between Type‑I and Type-II Venoms
Source: J Proteome Res. 2025 Apr 25;24(6):2801–15. doi: 10.1021/acs.jproteome.4c01041 (PMC12150329; doi:10.1021/acs.jproteome.4c01041)
Supplement: Supplementary file 3 [file pr4c01041_si_003.xlsx]

## Sheet: Proteins
		Supplemental Table S1: Peptides and proteins matched in B. nubestris venom in the B. nubestris and B. nigroviridis databases
		Peak	% HPLC	Da/ kDa	m/z	Z	% densitometry	% final	Accession	-10lgP	Coverage (%)	Area	#Peptides	#Unique	#Spec Sample	PTM	Description
		1	1.039		660.29	1		1.039	Bnubes-SVMPIII-5	de novo						N-terminal pyroglutamate (Z)	SVMP inhibitor
					416.18	2			Bnubes-BPP-1	de novo						N-terminal pyroglutamate (Z)	BPP
					510.2	2			Bnubes-BPP-1	de novo						N-terminal pyroglutamate (Z)	SVMP inhibitor
		2, 3	1.302		453.18	1		1.302	Bnubes-BPP-1	de novo						N-terminal pyroglutamate (Z)	SVMP inhibitor
					444.22	1			Bnubes-SVMPIII-5	de novo						N-terminal pyroglutamate (Z)	SVMP inhibitor
					531.21	1			Bnubes-SVMPIII-2,3, PII-3,5	de novo						N-terminal pyroglutamate (Z)	SVMP inhibitor
					430.17	1			Bnubes-CTL-3,4; SVMP-II-2,4	de novo						N-terminal pyroglutamate (Z)	SVMP inhibitor
					637.27	1			Bnubes-BPP-1	de novo						N-terminal pyroglutamate (Z)	BPP
		4	0.514		637.27	1		0.514	Bnubes-BPP-1	de novo						N-terminal pyroglutamate (Z)	BPP
					425.86	3			Bnubes-BPP-1	de novo						N-terminal pyroglutamate (Z)	BPP
					763.35	2			Bnubes-SVMPIII-5	de novo							Propeptide SVMPIII-5
					654.32	2			Bnubes-SVMPIII-5	de novo							Degradation peptide from SVMPIII-5
					398.18	2			Bnubes-SVMPIII-5	de novo							Degradation peptide SVMPIII-5
		5	1.953		425.86	3		1.953	Bnubes-BPP-1	de novo						N-terminal pyroglutamate (Z)	BPP
					763.35	2			Bnubes-SVMPIII-5	de novo							Propeptide SVMPIII-5
					654.32	2			Bnubes-SVMPIII-5	de novo							Degradation peptide from SVMPIII-5
					398.18	2			Bnubes-SVMPIII-5	de novo							Degradation peptide from SVMPIII-5
		6	1.624		425.86	3		1.624	Bnubes-BPP-1	de novo						N-terminal pyroglutamate (Z)	BPP
					763.35	2			Bnubes-SVMPIII-5	de novo							Propeptide SVMPIII-5
					719.83	2			Bnubes-SVMPIII-5	de novo							Propeptide SVMPIII-5
					691.32	2			Bnubes-SVMPIII-5	de novo							Propeptide SVMPIII-5
		7	1.698		425.86	3		1.698	Bnubes-BPP-1	de novo						N-terminal pyroglutamate (Z)	BPP
		8	1.606	15			100	1.606	Disintegrin Bnubes-SVMPII-4	364.30	15	1.06E9	38	14	1798	Carbamidomethylation; Oxidation (M); Deamidation (NQ)	Disintegrin Bnubes-SVMPII-4
				7776.9					Disintegrin Bnigro-SVMPII-4	309.65	16	8.86E5	31	2	1037	Carbamidomethylation; Oxidation (M); Deamidation (NQ)	Disintegrin Bnigro-SVMPII-4
				7692.8					Disintegrin Bnubes-SVMPII-2	275.51	12	1.67E5	25	1	1441	Carbamidomethylation; Oxidation (M); Deamidation (NQ)	Disintegrin Bnubes-SVMPII-2
				7563.8					Disintegrin Bnigro-SVMPII-3	160.94	8	1.52E7	10	2	42	Carbamidomethylation; Deamidation (NQ)	Disintegrin Bnigro-SVMPII-3
				7435.8					Disintegrin Bnubes-SVMPII-3	160.94	8	1.52E7	10	2	42	Carbamidomethylation; Deamidation (NQ)	Disintegrin Bnubes-SVMPII-3
				7417.8					Disintegrin Bnubes-SVMPIII-4	156.60	6	8.58E6	9	1	36	Carbamidomethylation; Deamidation (NQ)	Disintegrin Bnubes-SVMPIII-4
				7291.8					Disintegrin Bnigro-SVMPIII-4	156.60	6	8.58E6	9	1	36	Carbamidomethylation; Deamidation (NQ)	Disintegrin Bnigro-SVMPIII-4
				7215.7					Disintegrin Bnubes-SVMPIII-6	151.16	5	1.45E7	9	1	88	Carbamidomethylation; Deamidation (NQ)	Disintegrin Bnubes-SVMPIII-6
		9	2.162	15			100	2.162	Disintegrin Bnubes-SVMPII-4	448.82	15	2.57E8	41	13	932	Carbamidomethylation; Oxidation (M); Deamidation (NQ)	Disintegrin Bnubes-SVMPII-4
									Disintegrin Bnigro-SVMPII-4	404.20	10	1.18E7	34	1	1031	Carbamidomethylation; Oxidation (M); Deamidation (NQ)	Disintegrin Bnigro-SVMPII-4
									Disintegrin Bnubes-SVMPIII-6	194.60	8	8.51E6	11	2	82	Carbamidomethylation; Deamidation (NQ)	Disintegrin Bnubes-SVMPIII-6
									Disintegrin Bnigro-SVMPIII-4	191.53	9	2.84E8	8	1	31	Carbamidomethylation; Deamidation (NQ)	Disintegrin Bnigro-SVMPIII-4
									Disintegrin Bnubes-SVMPII-3	183.88	8	3.68E7	10	4	22	Carbamidomethylation; Deamidation (NQ)	Disintegrin Bnubes-SVMPII-3
									Disintegrin Bnigro-SVMPII-3	183.88	8	3.68E7	10	4	22	Carbamidomethylation; Deamidation (NQ)	Disintegrin Bnigro-SVMPII-3
									Disintegrin Bnigro-SVMPII-2	181.90	14	8.44E6	12	3	29	Carbamidomethylation; Oxidation (M); Deamidation (NQ)	Disintegrin Bnigro-SVMPII-2
									Disintegrin Bnigro-SVMPIII-2	160.42	9	6.91E6	6	1	21	Carbamidomethylation; Oxidation (M); Deamidation (NQ)	Disintegrin Bnigro-SVMPIII-2
		10	3.449		622.82	2	100	3.449	Bnubes-BPP-1	de novo							BPP
		11A	0.546	28			16.7	0.527894	Bnubes-PLA2-3	507.07	89	3.49E10	118	115	1053	Carbamidomethylation; Oxidation (M); Deamidation (NQ)	Bnubes-PLA2-3
								0.0155797	Bnubes-CRISP-1	333.23	46	1.03E9	21	21	111	Carbamidomethylation; Oxidation (M); Deamidation (NQ)	Bnubes-CRISP-1
								0.00252603	Bnubes-VEGF-1	214.98	41	1.67E8	8	8	38	Carbamidomethylation; Oxidation (M)	Bnubes-VEGF-1
		11B	2.724	13631.3 13648.3 13667.3 13686.3 13703.3 13728.3 13746.3			83.3	2.6972	Bnubes-PLA2-3	610.99	90	1.38E11	148	148	1558	Carbamidomethylation; Oxidation (M); Deamidation (NQ)	Bnubes-PLA2-3
								0.0240403	Bnubes-VEGF-1	329.50	41	1.23E9	15	15	117	Carbamidomethylation; Oxidation (M); Deamidation (NQ)	Bnubes-VEGF-1
								0.00275584	Bnubes-SVMPII-5	201.36	15	1.41E8	9	9	18	Carbamidomethylation; Oxidation (M)	Bnubes-SVMPII-5
		12A	2.801	24561.19 24578.14 24598.13 24659.14 24611.11			75.6	2.0804	Bnubes-CRISP-1	604.05	68	7.41E10	135	135	1168	Carbamidomethylation; Oxidation (M); Deamidation (NQ)	Bnubes-CRISP-1
								0.715927	Bnubes-PLA2-3	512.59	89	2.55E10	96	96	724	Carbamidomethylation; Oxidation (M); Deamidation (NQ)	Bnubes-PLA2-3
								0.00401481	Bnubes-VEGF-1	213.57	36	1.43E8	8	8	31	Carbamidomethylation; Oxidation (M)	Bnubes-VEGF-1
								0.000548035	Bnubes-SVSP-4	168.56	14	9.76E6	3	3	5	Carbamidomethylation	Bnubes-SVSP-4
									Bnigro-SVSP-4	168.56	14	9.76E6	3	3	5	Carbamidomethylation	Bnigro-SVSP-4
								0.000110618	Bnubes-SVMPII-5	150.02	11	3.94E6	3	1	3	Carbamidomethylation	Bnubes-SVMPII-5
		12 B	0.904	20			24.4	0.90054	Bnubes-CRISP-1	493.47	64	1.77E10	102	102	691	Carbamidomethylation; Oxidation (M); Deamidation (NQ)	Bnubes-CRISP-1
								0.00189266	Bnubes-PLA2-3	232.79	69	3.72E7	13	13	38	Carbamidomethylation; Oxidation (M)	Bnubes-PLA2-3
								0.00156704	Bnigro-NGF-1	192.02	20	1.54E7	5	5	10	Carbamidomethylation	Bnigro-NGF-1
									Bnubes-NGF-1	192.02	20	1.54E7	5	5	10	Carbamidomethylation	Bnubes-NGF-1
		13	1.593	36			100	1.593	Bnubes-SVSP-4	448.44	69	2.34E10	72	25	1009	Carbamidomethylation; Oxidation (M); Deamidation (NQ)	Bnubes-SVSP-4
									Bnubes-SVSP-8	346.02	35	2.79E6	25	1	346	Carbamidomethylation; Oxidation (M); Deamidation (NQ)	Bnubes-SVSP-8
									Bnigro-SVSP-7	333.58	22	2.08E6	20	1	317	Carbamidomethylation; Oxidation (M); Deamidation (NQ)	Bnigro-SVSP-7
									Bnubes-SVSP-7	333.58	22	2.08E6	20	1	317	Carbamidomethylation; Oxidation (M); Deamidation (NQ)	Bnubes-SVSP-7
									Bnigro-SVSP-9	224.52	16	2.1E5	10	1	72	Carbamidomethylation; Oxidation (M)	Bnigro-SVSP-9
		14A	0.462	39			21.6	0.344992	Bnubes-SVSP-8	376.51	55	1.14E8	36	12	203	Carbamidomethylation; Oxidation (M); Deamidation (NQ)	Bnubes-SVSP-8
									Bnubes-SVSP-7	333.74	42	9.15E7	21	12	86	Carbamidomethylation; Oxidation (M)	Bnubes-SVSP-7
									Bnigro-SVSP-7	333.74	42	9.15E7	21	12	86	Carbamidomethylation; Oxidation (M)	Bnigro-SVSP-7
									Bnubes-SVSP-4	324.53	43	2.39E8	20	3	171	Carbamidomethylation; Oxidation (M); Deamidation (NQ)	Bnubes-SVSP-4
									Bnigro-SVSP-4	324.53	43	2.39E8	20	3	171	Carbamidomethylation; Oxidation (M); Deamidation (NQ)	Bnigro-SVSP-4
									Bnubes-SVSP-6	241.20	24	9.29E6	10	3	28	Carbamidomethylation; Oxidation (M)	Bnubes-SVSP-6
								0.117008	Bnubes-SVMPIII-5	362.53	31	2.66E8	36	4	198	Carbamidomethylation; Oxidation (M); Deamidation (NQ)	Bnubes-SVMPIII-5
		14B	1.677	30			78.4	1.677	Bnubes-SVSP-6	480.66	49	1.86E10	46	9	1773	Carbamidomethylation; Oxidation (M); Deamidation (NQ)	Bnubes-SVSP-6
									Bnigro-SVSP-6	436.72	44	7.71E5	32	1	1311	Carbamidomethylation; Oxidation (M)	Bnigro-SVSP-6
									Bnigro-SVSP-5	401.31	56	6.81E8	46	16	1126	Carbamidomethylation; Oxidation (M); Deamidation (NQ)	Bnigro-SVSP-5
									Bnubes-SVSP-5	401.31	56	6.81E8	46	16	1126	Carbamidomethylation; Oxidation (M); Deamidation (NQ)	Bnubes-SVSP-5
									Bnubes-SVSP-4	392.53	47	3.36E8	36	3	1163	Carbamidomethylation; Oxidation (M); Deamidation (NQ)	Bnubes-SVSP-4
									Bnubes-SVSP-2	365.08	46	1.29E7	26	2	632	Carbamidomethylation; Oxidation (M); Deamidation (NQ)	Bnubes-SVSP-2
									Bnubes-SVSP-1	343.58	26	5.54E7	19	3	241	Carbamidomethylation; Oxidation (M); Deamidation (NQ)	Bnubes-SVSP-1
									Bnubes-SVSP-3	309.44	18	1.34E7	14	1	491	Carbamidomethylation; Oxidation (M); Deamidation (NQ)	Bnubes-SVSP-3
									Bnubes-SVSP-8	305.72	38	3.96E4	17	1	235	Carbamidomethylation; Oxidation (M); Deamidation (NQ)	Bnubes-SVSP-8
									Bnigro-SVSP-8	299.19	37	8.49E5	16	1	233	Carbamidomethylation; Oxidation (M); Deamidation (NQ)	Bnigro-SVSP-8
									Bnubes-SVSP-7	279.31	29	1.32E7	13	3	295	Carbamidomethylation; Oxidation (M); Deamidation (NQ)	Bnubes-SVSP-7
									Bnigro-SVSP-7	279.31	29	1.32E7	13	3	295	Carbamidomethylation; Oxidation (M); Deamidation (NQ)	Bnigro-SVSP-7
									Bnigro-SVSP-1	277.53	24	5.54E6	13	3	56	Carbamidomethylation; Deamidation (NQ)	Bnigro-SVSP-1
		15A	1.947	28104.32 28121.30 28202.29 28518.50 28138.29 28168.34 28152.29			86.3	1.89956	Bnubes-SVSP-2	516.59	66	2.3E9	77	9	1720	Carbamidomethylation; Oxidation (M); Deamidation (NQ)	Bnubes-SVSP-2
									Bnubes-SVSP-1	360.64	26	6.38E7	20	3	393	Carbamidomethylation; Oxidation (M); Deamidation (NQ)	Bnubes-SVSP-1
									Bnigro-SVSP-5	357.81	35	1.3E7	21	4	428	Carbamidomethylation; Oxidation (M); Deamidation (NQ)	Bnigro-SVSP-5
									Bnubes-SVSP-5	357.81	35	1.3E7	21	4	428	Carbamidomethylation; Oxidation (M); Deamidation (NQ)	Bnubes-SVSP-5
									Bnubes-SVSP-6	344.85	40	2.81E8	21	2	259	Carbamidomethylation; Oxidation (M); Deamidation (NQ)	Bnubes-SVSP-6
									Bnigro-SVSP-4	324.53	40	2.98E6	19	1	195	Carbamidomethylation; Oxidation (M); Deamidation (NQ)	Bnigro-SVSP-4
									Bnubes-SVSP-3	322.61	28	1.64E8	17	6	171	Carbamidomethylation; Oxidation (M); Deamidation (NQ)	Bnubes-SVSP-3
									Bnubes-SVSP-7	255.00	20	2.14E7	10	1	148	Carbamidomethylation; Oxidation (M); Deamidation (NQ)	Bnubes-SVSP-7
									Bnigro-SVSP-7	255.00	20	2.14E7	10	1	148	Carbamidomethylation; Oxidation (M); Deamidation (NQ)	Bnigro-SVSP-7
									Bnigro-SVSP-10	237.05	17	1.28E5	9	1	120	Carbamidomethylation; Oxidation (M); Deamidation (NQ)	Bnigro-SVSP-10
									Bnigro-SVSP-9	218.88	19	1.04E7	11	1	59	Carbamidomethylation; Oxidation (M); Deamidation (NQ)	Bnigro-SVSP-9
								0.0358742	Bnigro-LAAO-1	211.45	20	2.73E7	7	7	11	Carbamidomethylation; Deamidation (NQ)	Bnigro-LAAO-1
									Bnubes-LAAO-1	211.45	20	2.73E7	7	7	11	Carbamidomethylation; Deamidation (NQ)	Bnubes-LAAO-1
								0.0115638	Bnigro-SVMPIII-3	170.58	14	1.76E7	5	5	11	Carbamidomethylation; Oxidation (M)	Bnigro-SVMPIII-3
		15B	0.309	20			13.7	0.30243	Bnubes-SVSP-2	446.14	63	4.47E9	52	35	656	Carbamidomethylation; Oxidation (M); Deamidation (NQ)	Bnubes-SVSP-2
									Bnubes-SVSP-1	316.45	23	4.06E6	13	2	88	Carbamidomethylation; Oxidation (M); Deamidation (NQ)	Bnubes-SVSP-1
									Bnubes-SVSP-4	290.70	37	3.07E6	16	2	77	Carbamidomethylation; Oxidation (M)	Bnubes-SVSP-4
									Bnubes-SVSP-6	263.59	22	2.69E6	11	1	69	Carbamidomethylation; Oxidation (M)	Bnubes-SVSP-6
									Bnubes-SVSP-3	258.58	23	8.48E6	12	3	65	Carbamidomethylation; Oxidation (M)	Bnubes-SVSP-3
								0.00262116	Bnubes-SVMPIII-5	287.38	16	3.89E7	13	13	43	Carbamidomethylation; Oxidation (M); Deamidation (NQ)	Bnubes-SVMPIII-5
								0.00394858	Bnubes-CRISP-1	248.49	33	5.86E7	10	10	29	Carbamidomethylation; Oxidation (M)	Bnubes-CRISP-1
		16	1.588	30			100	1.5827	Bnubes-SVSP-3	469.42	68	3.41E9	56	9	329	Carbamidomethylation; Oxidation (M); Deamidation (NQ)	Bnubes-SVSP-3
									Bnubes-SVSP-2	370.01	41	3.01E8	29	3	342	Carbamidomethylation; Oxidation (M); Deamidation (NQ)	Bnubes-SVSP-2
									Bnubes-SVSP-1	355.19	34	8.86E7	21	7	177	Carbamidomethylation; Oxidation (M); Deamidation (NQ)	Bnubes-SVSP-1
									Bnubes-SVSP-4	338.54	44	2.74E7	25	2	133	Carbamidomethylation; Oxidation (M); Deamidation (NQ)	Bnubes-SVSP-4
									Bnubes-SVSP-6	330.75	46	1.7E8	24	12	115	Carbamidomethylation; Oxidation (M); Deamidation (NQ)	Bnubes-SVSP-6
									Bnigro-SVSP-5	320.49	27	8.26E5	21	2	181	Carbamidomethylation; Oxidation (M); Deamidation (NQ)	Bnigro-SVSP-5
									Bnubes-SVSP-5	320.49	27	8.26E5	21	2	181	Carbamidomethylation; Oxidation (M); Deamidation (NQ)	Bnubes-SVSP-5
									Bnigro-SVSP-1	277.74	24	4.06E6	14	4	56	Carbamidomethylation; Deamidation (NQ)	Bnigro-SVSP-1
									Bnubes-SVSP-8	273.41	32	1.07E6	12	1	82	Carbamidomethylation; Oxidation (M); Deamidation (NQ)	Bnubes-SVSP-8
								0.00529705	Bnubes-SVMPIII-3	188.46	11	1.34E7	5	5	10	Carbamidomethylation; Oxidation (M)	Bnubes-SVMPIII-3
		17A	2.645	16			73	2.64186	Bnubes-CTL-4	568.45	84	3.17E10	73	69	691	Carbamidomethylation; Oxidation (M); Deamidation (NQ)	Bnubes-CTL-4	a-subunit
									Bnubes-CTL-5	445.57	67	3.15E10	59	49	379	Carbamidomethylation; Oxidation (M); Deamidation (NQ)	Bnubes-CTL-5	b-subunit
									Bnigro-CTL-7	353.23	67	2.27E7	19	3	98	Carbamidomethylation; Oxidation (M)	Bnigro-CTL-7
									Bnigro-CTL-6	322.49	58	1.02E6	16	1	73	Carbamidomethylation; Oxidation (M); Deamidation (NQ)	Bnigro-CTL-6
									Bnubes-CTL-6	322.49	58	1.02E6	16	1	73	Carbamidomethylation; Oxidation (M); Deamidation (NQ)	Bnubes-CTL-6	b-subunit
									Bnigro-CTL-1	221.15	27	1.57E9	7	4	103	Carbamidomethylation; Deamidation (NQ)	Bnigro-CTL-1
									Bnubes-CTL-1	221.15	27	1.57E9	7	4	103	Carbamidomethylation; Deamidation (NQ)	Bnubes-CTL-1	b-subunit
									Bnigro-CTL-5	158.86	36	2.71E7	6	6	13	Carbamidomethylation; Oxidation (M)	Bnigro-CTL-5
								0.00313958	Bnubes-SVSP-1	270.68	22	1.9E7	13	11	32	Carbamidomethylation; Oxidation (M)	Bnubes-SVSP-1
									Bnubes-SVSP-2	260.23	17	5.99E7	14	12	44	Carbamidomethylation; Oxidation (M); Deamidation (NQ)	Bnubes-SVSP-2
		17B	0.978	12			27	0.974217	Bnubes-CTL-4	384.85	69	6.6E8	27	20	184	Carbamidomethylation; Oxidation (M); Deamidation (NQ)	Bnubes-CTL-4	a-subunit
									Bnubes-CTL-5	316.04	64	4.98E8	21	17	107	Carbamidomethylation; Oxidation (M)	Bnubes-CTL-5	b-subunit
									Bnigro-CTL-4	304.11	45	1.83E9	35	28	155	Carbamidomethylation; Deamidation (NQ)	Bnigro-CTL-4
									Bnigro-CTL-7	240.42	39	7.91E6	9	5	37	Carbamidomethylation; Oxidation (M)	Bnigro-CTL-7
								0.00378317	Bnubes-SVSP-6	163.51	23	7.82E6	6	4	10	Carbamidomethylation; Oxidation (M)	Bnubes-SVSP-6
									Bnigro-SVSP-4	160.48	15	1.68E6	4	2	12	Carbamidomethylation; Oxidation (M)	Bnigro-SVSP-4
									Bnubes-SVSP-4	160.48	15	1.68E6	4	2	12	Carbamidomethylation; Oxidation (M)	Bnubes-SVSP-4
									Bnubes-SVSP-2	152.13	17	2.27E5	4	1	9	Carbamidomethylation; Oxidation (M)	Bnubes-SVSP-2
									Bnigro-SVSP-2	152.13	17	2.27E5	4	1	9	Carbamidomethylation; Oxidation (M)	Bnigro-SVSP-2
		18	6.154	70			100	6.07076	Bnubes-LAAO-1	472.36	55	1.37E10	77	77	755	Carbamidomethylation; Oxidation (M); Deamidation (NQ)	Bnubes-LAAO-1
								0.0832447	Bnubes-SVMPIII-5	265.39	26	1.7E8	25	25	59	Carbamidomethylation; Oxidation (M); Deamidation (NQ)	Bnubes-SVMPIII-5
									Bnubes-SVMPIII-4	177.73	11	8.93E6	6	4	9	Carbamidomethylation	Bnubes-SVMPIII-4
									Bnigro-SVMPIII-4	177.73	11	8.93E6	6	4	9	Carbamidomethylation	Bnigro-SVMPIII-4
		19A	5.854	55			34.8	5.45805	Bnubes-SVMPIII-5	467.71	47	3.17E8	173	13	1402	Carbamidomethylation; Oxidation (M); Deamidation (NQ)	Bnubes-SVMPIII-5
									Bnigro-SVMPIII-5	457.95	46	2.47E7	164	4	1325	Carbamidomethylation; Oxidation (M); Deamidation (NQ)	Bnigro-SVMPIII-5
									Bnigro-SVMPIII-2	324.41	28	1.44E6	38	2	206	Carbamidomethylation; Oxidation (M); Deamidation (NQ)	Bnigro-SVMPIII-2
									Bnubes-SVMPIII-2	322.55	27	5.25E5	36	1	204	Carbamidomethylation; Oxidation (M); Deamidation (NQ)	Bnubes-SVMPIII-2
									Bnubes-SVMPIII-4	308.64	31	1.6E7	30	4	128	Carbamidomethylation; Oxidation (M); Deamidation (NQ)	Bnubes-SVMPIII-4
									Bnigro-SVMPIII-4	296.78	29	3.28E5	27	1	115	Carbamidomethylation; Oxidation (M); Deamidation (NQ)	Bnigro-SVMPIII-4
									Bnubes-SVMPIII-6	162.13	5	2.46E7	7	2	28	Carbamidomethylation; Deamidation (NQ)	Bnubes-SVMPIII-6
								0.39595	Bnubes-LAAO-1	233.95	19	2.79E7	13	13	36	Carbamidomethylation; Deamidation (NQ)	Bnubes-LAAO-1
		19B	3.987	37			23.7	3.70285	Bnubes-SVMPIII-5	430.94	44	1.15E8	149	7	1022	Carbamidomethylation; Oxidation (M); Deamidation (NQ)	Bnubes-SVMPIII-5
									Bnigro-SVMPIII-5	423.16	44	5.18E6	144	2	986	Carbamidomethylation; Oxidation (M); Deamidation (NQ)	Bnigro-SVMPIII-5
									Bnubes-SVMPIII-2	257.84	26	6.97E7	20	15	88	Carbamidomethylation; Oxidation (M); Deamidation (NQ)	Bnubes-SVMPIII-2
									Bnigro-SVMPIII-2	257.84	26	6.97E7	20	15	88	Carbamidomethylation; Oxidation (M); Deamidation (NQ)	Bnigro-SVMPIII-2
									Bnubes-SVMPIII-4	235.45	17	7.3E6	16	12	42	Carbamidomethylation; Oxidation (M); Deamidation (NQ)	Bnubes-SVMPIII-4
								0.152343	Bnubes-SVSP-4	176.30	20	5.49E6	5	3	19	Carbamidomethylation	Bnubes-SVSP-4
									Bnigro-SVSP-4	176.30	20	5.49E6	5	3	19	Carbamidomethylation	Bnigro-SVSP-4
								0.131809	Bnubes-LAAO-1	154.93	12	4.75E6	6	6	11	Carbamidomethylation	Bnubes-LAAO-1
									Bnigro-LAAO-1	154.93	12	4.75E6	6	6	11	Carbamidomethylation	Bnigro-LAAO-1
		19C	2.355	17			14	2.355	Bnubes-SVMPIII-5	398.70	34	4.32E8	85	9	562	Carbamidomethylation; Oxidation (M); Deamidation (NQ)	Bnubes-SVMPIII-5
									Bnigro-SVMPIII-5	380.48	34	7.56E6	77	1	508	Carbamidomethylation; Oxidation (M); Deamidation (NQ)	Bnigro-SVMPIII-5
									Bnigro-SVMPIII-2	214.31	15	1.53E7	11	9	37	Carbamidomethylation; Oxidation (M); Deamidation (NQ)	Bnigro-SVMPIII-2
									Bnubes-SVMPIII-4	199.06	10	9.6E6	10	9	29	Carbamidomethylation; Oxidation (M)	Bnubes-SVMPIII-4
		19D	4.626	13			27.5	4.626	Bnubes-SVMPIII-5	290.46	25	1.75E8	36	35	193	Carbamidomethylation; Oxidation (M); Deamidation (NQ)	Bnubes-SVMPIII-5
									Bnigro-SVMPIII-5	290.46	25	1.75E8	36	35	193	Carbamidomethylation; Oxidation (M); Deamidation (NQ)	Bnigro-SVMPIII-5
		20A	0.674	48			37.1	0.377771	Bnigro-SVMPIII-2	488.30	36	6.19E7	72	3	1391	Carbamidomethylation; Oxidation (M); Deamidation (NQ)	Bnigro-SVMPIII-2
									Bnubes-SVMPIII-2	488.04	42	5.52E7	74	5	1400	Carbamidomethylation; Oxidation (M); Deamidation (NQ)	Bnubes-SVMPIII-2
									Bnubes-SVMPIII-4	346.38	34	4.87E7	29	5	256	Carbamidomethylation; Oxidation (M); Deamidation (NQ)	Bnubes-SVMPIII-4
									Bnigro-SVMPIII-4	335.52	27	5.38E7	25	1	257	Carbamidomethylation; Oxidation (M); Deamidation (NQ)	Bnigro-SVMPIII-4
									Bnubes-SVMPIII-5	298.25	22	9.22E7	14	13	66	Carbamidomethylation; Oxidation (M); Deamidation (NQ)	Bnubes-SVMPIII-5
									Bnubes-SVMPII-4	201.03	9	2.73E7	7	4	46	Oxidation (M)	Bnubes-SVMPII-4
									Bnigro-SVMPIII-3	171.90	10	1.67E7	3	3	9	Carbamidomethylation; Oxidation (M)	Bnigro-SVMPIII-3
								0.296229	Bnubes-LAAO-1	389.19	38	2.79E8	28	28	98	Carbamidomethylation; Oxidation (M)	Bnubes-LAAO-1
		20B	0.531	23025.07 23042.07 23058.04 23073.04 23088.04 23104.03 23137.03 23122.06 23368.27			29.2	0.531	Bnubes-SVMPII-4	170.73	6	1.49E7	6	6	80	Oxidation (M)	Bnubes-SVMPII-4
		20C	0.613	15			33.7	0.583742	Bnubes-CTL-4	333.56	64	5.04E8	16	14	242	Carbamidomethylation; Oxidation (M); Deamidation (NQ)	Bnubes-CTL-4	a-subunit
									Bnubes-CTL-5	327.24	56	6.14E9	26	22	378	Carbamidomethylation; Oxidation (M); Deamidation (NQ)	Bnubes-CTL-5	b-subunit
									Bnigro-CTL-7	308.73	68	1.26E8	15	4	217	Carbamidomethylation; Oxidation (M)	Bnigro-CTL-7
									Bnubes-CTL-6	288.50	63	3.78E7	11	1	232	Carbamidomethylation; Oxidation (M)	Bnubes-CTL-6	b-subunit
									Bnigro-CTL-6	288.50	63	3.78E7	11	1	232	Carbamidomethylation; Oxidation (M)	Bnigro-CTL-6
									Bnigro-CTL-5	245.32	38	5.04E8	11	11	81	Carbamidomethylation; Oxidation (M)	Bnigro-CTL-5
									Bnubes-CTL-1	168.54	19	6.61E8	4	3	54	Carbamidomethylation	Bnubes-CTL-1	b-subunit
									Bnigro-CTL-1	168.54	19	6.61E8	4	3	54	Carbamidomethylation	Bnigro-CTL-1
									Bnigro-CTL-2	166.67	16	1.69E8	5	4	63	Carbamidomethylation	Bnigro-CTL-2
								0.0292578	Bnubes-SVMPII-4	219.26	9	4.32E8	6	6	139	Oxidation (M); Deamidation (NQ)	Bnubes-SVMPII-4
									Bnubes-SVMPIII-5	172.04	15	1.11E7	8	8	26	Carbamidomethylation; Oxidation (M)	Bnubes-SVMPIII-5
		21	3.537	29282.28 23025.04 22896.99 22913.01 23057.05 23040.05			100	3.41579	Bnubes-CTL-5	282.56	61	2.24E9	29	23	176	Carbamidomethylation; Oxidation (M); Deamidation (NQ)	Bnubes-CTL-5	b-subunit
									Bnigro-CTL-7	275.42	66	1.12E8	20	4	129	Carbamidomethylation; Oxidation (M)	Bnigro-CTL-7
									Bnubes-CTL-6	261.80	63	2.32E7	17	1	104	Carbamidomethylation; Oxidation (M)	Bnubes-CTL-6	b-subunit
									Bnigro-CTL-6	261.80	63	2.32E7	17	1	104	Carbamidomethylation; Oxidation (M)	Bnigro-CTL-6
									Bnubes-CTL-4	260.83	64	1.97E8	11	10	101	Carbamidomethylation; Oxidation (M)	Bnubes-CTL-4	a-subunit
									Bnigro-CTL-5	219.95	38	3.01E8	11	11	72	Carbamidomethylation; Oxidation (M)	Bnigro-CTL-5
									Bnigro-CTL-2	189.77	22	1.69E8	8	5	45	Carbamidomethylation	Bnigro-CTL-2
								0.121214	Bnubes-SVMPIII-5	162.97	12	8.39E6	8	8	40	Carbamidomethylation; Oxidation (M)	Bnubes-SVMPIII-5
									Bnigro-SVMPIII-5	162.97	12	8.39E6	8	8	40	Carbamidomethylation; Oxidation (M)	Bnigro-SVMPIII-5
									Bnubes-SVMPII-4	151.11	4	9.2E7	3	3	48	Oxidation (M)	Bnubes-SVMPII-4
		22A	4.678	50			54.6	4.56453	Bnubes-SVMPIII-3	616.35	50	9.43E10	135	132	2236	Carbamidomethylation; Oxidation (M); Deamidation (NQ)	Bnubes-SVMPIII-3
									Bnubes-SVMPIII-5	361.19	31	1.43E9	31	30	442	Carbamidomethylation; Oxidation (M); Deamidation (NQ)	Bnubes-SVMPIII-5
									Bnubes-SVMPIII-4	194.13	16	8.92E6	8	2	25	Carbamidomethylation	Bnubes-SVMPIII-4
								0.113471	Bnubes-LAAO-1	440.83	34	1.19E9	35	35	240	Carbamidomethylation; Oxidation (M); Deamidation (NQ)	Bnubes-LAAO-1
									Bnigro-LAAO-1	440.83	34	1.19E9	35	35	240	Carbamidomethylation; Oxidation (M); Deamidation (NQ)	Bnigro-LAAO-1
		22B	1.371	18			16	1.34523	Bnubes-CTL-4	438.34	83	7.27E9	55	49	496	Carbamidomethylation; Oxidation (M); Deamidation (NQ)	Bnubes-CTL-4	a-subunit
									Bnubes-CTL-5	337.73	60	4.19E9	29	23	199	Carbamidomethylation; Oxidation (M); Deamidation (NQ)	Bnubes-CTL-5	b-subunit
									Bnigro-CTL-7	318.67	66	4.63E7	17	3	91	Carbamidomethylation; Oxidation (M); Deamidation (NQ)	Bnigro-CTL-7
									Bnigro-CTL-6	296.35	63	1.53E7	15	1	81	Carbamidomethylation; Oxidation (M); Deamidation (NQ)	Bnigro-CTL-6
									Bnubes-CTL-6	296.35	63	1.53E7	15	1	81	Carbamidomethylation; Oxidation (M); Deamidation (NQ)	Bnubes-CTL-6	b-subunit
									Bnigro-CTL-4	173.95	32	4.13E7	10	5	24	Carbamidomethylation	Bnigro-CTL-4
								0.0257702	Bnigro-SVMPIII-5	232.96	15	3.14E7	15	14	36	Carbamidomethylation; Oxidation (M); Deamidation (NQ)	Bnigro-SVMPIII-5
									Bnubes-SVMPIII-5	232.96	15	3.14E7	15	14	36	Carbamidomethylation; Oxidation (M); Deamidation (NQ)	Bnubes-SVMPIII-5
									Bnubes-SVMPIII-3	355.54	33	1.59E8	26	25	150	Carbamidomethylation; Oxidation (M)	Bnubes-SVMPIII-3
		22C	1.491	15			17.4	1.48937	Bnigro-CTL-7	356.49	68	1.4E8	19	5	104	Carbamidomethylation; Oxidation (M); Deamidation (NQ)	Bnigro-CTL-7
									Bnubes-CTL-6	333.02	63	2.31E7	15	1	82	Carbamidomethylation; Oxidation (M); Deamidation (NQ)	Bnubes-CTL-6	b-subunit
									Bnigro-CTL-6	333.02	63	2.31E7	15	1	82	Carbamidomethylation; Oxidation (M); Deamidation (NQ)	Bnigro-CTL-6
									Bnubes-CTL-5	332.47	61	9.45E8	27	24	120	Carbamidomethylation; Oxidation (M); Deamidation (NQ)	Bnubes-CTL-5	b-subunit
									Bnubes-CTL-4	275.33	53	1.69E7	9	9	29	Carbamidomethylation; Oxidation (M); Deamidation (NQ)	Bnubes-CTL-4	a-subunit
									Bnigro-CTL-5	245.58	38	5.69E8	13	13	51	Carbamidomethylation; Oxidation (M); Deamidation (NQ)	Bnigro-CTL-5
									Bnubes-CTL-1	208.21	29	1.12E9	7	5	28	Carbamidomethylation	Bnubes-CTL-1	b-subunit
									Bnigro-CTL-1	208.21	29	1.12E9	7	5	28	Carbamidomethylation	Bnigro-CTL-1
									Bnigro-CTL-2	151.89	25	3.44E6	4	1	8	Carbamidomethylation	Bnigro-CTL-2
								0.00163206	Bnubes-SVMPIII-3	239.91	21	4.34E6	11	11	16	Carbamidomethylation; Oxidation (M)	Bnubes-SVMPIII-3
		22D	0.463	13			5.4	0.247034	Bnubes-SVMPIII-3	330.41	19	1.18E8	30	30	100	Carbamidomethylation; Oxidation (M); Deamidation (NQ)	Bnubes-SVMPIII-3
								0.215966	Bnigro-CTL-7	224.44	61	1.65E7	10	8	36	Carbamidomethylation; Oxidation (M); Deamidation (NQ)	Bnigro-CTL-7
									Bnigro-CTL-4	189.93	29	3.2E7	10	4	36	Carbamidomethylation	Bnigro-CTL-4
									Bnubes-CTL-5	187.09	54	2.11E7	6	4	24	Carbamidomethylation; Oxidation (M)	Bnubes-CTL-5	b-subunit
									Bnubes-CTL-4	163.40	41	3.06E6	9	3	21	Carbamidomethylation; Oxidation (M)	Bnubes-CTL-4	a-subunit
									Bnigro-CTL-5	155.17	31	3.05E7	5	5	18	Carbamidomethylation; Oxidation (M)	Bnigro-CTL-5
		22E	0.565	11			6.6	0.0851142	Bnubes-SVMPIII-3	312.27	22	5.15E7	32	32	86	Carbamidomethylation; Oxidation (M); Deamidation (NQ)	Bnubes-SVMPIII-3
									Bnigro-SVMPIII-5	196.44	6	1.83E6	5	5	26	Oxidation (M); Deamidation (NQ)	Bnigro-SVMPIII-5
									Bnubes-SVMPIII-5	196.44	6	1.83E6	5	5	26	Oxidation (M); Deamidation (NQ)	Bnubes-SVMPIII-5
								0.479886	Bnigro-CTL-4	217.37	26	3.11E8	17	17	55	Carbamidomethylation; Deamidation (NQ)	Bnigro-CTL-4
		23	1.818	15			100	1.818	Bnubes-CTL-5	169.98	23	1.51E6	5	4	19	Carbamidomethylation	Bnubes-CTL-5	b-subunit
		24A	21.543	23			77.6	21.448	Bnubes-SVMPII-5	471.11	37	3.74E10	125	122	977	Carbamidomethylation; Oxidation (M); Deamidation (NQ)	Bnubes-SVMPII-5
									Bnubes-SVMPII-4	211.51	17	8.42E7	14	12	31	Carbamidomethylation; Oxidation (M)	Bnubes-SVMPII-4
									Bnubes-SVMPIII-6	178.35	18	4.33E6	9	7	11	Carbamidomethylation	Bnubes-SVMPIII-6
								0.0200243	Bnubes-SVSP-1	239.15	23	3.5E7	12	9	39	Carbamidomethylation	Bnubes-SVSP-1
								0.074948	Bnubes-CRISP-1	256.45	40	1.31E8	16	16	51	Carbamidomethylation; Oxidation (M); Deamidation (NQ)	Bnubes-CRISP-1
		24B	6.219	15			22.4	6.21661	Bnubes-SVMPII-5	377.84	33	8.84E9	49	48	398	Carbamidomethylation; Oxidation (M); Deamidation (NQ)	Bnubes-SVMPII-5
									Bnubes-SVMPII-4	176.99	6	3.89E7	4	4	22	Oxidation (M)	Bnubes-SVMPII-4
									Bnubes-SVMPIII-6	156.06	7	2.32E6	3	3	4	Carbamidomethylation	Bnubes-SVMPIII-6
								0.00238595	Bnubes-SVSP-1	168.27	14	1.98E6	5	4	7	Carbamidomethylation	Bnubes-SVSP-1
		Ʃ	100					100

## Sheet: Peptides
		Supplemental Table S2: Peptides gathered by bottom-up peptidomics (peaks 1-7) and shotgun venomics (peaks 8-24) of reduced and carbamidomethylated B. nubestris venom fractions, and their match in the transcriptomic databases of B. nubestris and B. nigroviridis.
			Matches to B. nigroviridis are highlighted in red background.
		Peak	Protein	Peptide	Unique	-10lgP	Mass	Length	ppm	m/z	z	RT	Area Sample	Start	End	PTM
		1	Bnubes-SVMPIII-5	ZKWES	Y	de novo				660.29	1					N-terminal pyroglutamate (Z)
			Bnigro-SVMPIII-5
		2	Bnubes-BPP-1	ZHWSPGH	Y	de novo				416.18	2					N-terminal pyroglutamate (Z)
			Bnubes-BPP-1	ZHWG	Y	de novo				510.2	2					N-terminal pyroglutamate (Z)
			Bnigro-BPP-1
		3	Bnubes-BPP-1	ZHW	Y	de novo				453.18	1					N-terminal pyroglutamate (Z)
			Bnigro-BPP-1
			Bnubes-SVMPIII-5	ZKW	Y	de novo				444.22	1					N-terminal pyroglutamate (Z)
			Bnigro-SVMPIII-5
			Bnubes-SVMPIII-2,3, PII-3,5	ZTNW	N	de novo				531.21	1					N-terminal pyroglutamate (Z)
			Bnigro-SVMPII-3,4
			Bnubes-CTL-3,4; SVMPII-2,4	ZNW	N	de novo				430.17	1					N-terminal pyroglutamate (Z)
			Bnigro-CTL-3,4,5; SVMPII-2; SVMPIII-2
		4	Bnubes-BPP-1	ZHWSP	Y	de novo				637.27	1					N-terminal pyroglutamate (Z)
			Bnigro-BPP-1
		5	Bnubes-BPP-1	ZHWSPGHHIPP	Y	de novo				425.86	3					N-terminal pyroglutamate (Z)
			Bnigro-BPP-1
			Bnubes-SVMPIII-5	SGNINDYEVVYPR	Y	de novo				763.35	2
			Bnigro-SVMPIII-5; SVMPII-4
			Bnubes-SVMPIII-5	ELANTVNDIYR	Y	de novo				654.32	2
			Bnigro-SVMPIII-5; SVMPII-4
			Bnubes-SVMPIII-5	SFAEWR	Y	de novo				398.18	2
			Bnigro-SVMPIII-5
		6	Bnubes-BPP-1	ZHWSPGHHIPP	Y	de novo				425.86	3					N-terminal pyroglutamate (Z)
			Bnigro-BPP-1
			Bnubes-SVMPIII-5	SGNINDYEVVYPR	Y	de novo				763.35	2
			Bnubes-SVMPIII-5	GNINDYEVVYPR	Y	de novo				719.83	2
			Bnubes-SVMPIII-5	NINDYEVVYPR	Y	de novo				691.32	2
			Bnigro-SVMPIII-5; SVMPII-4
		7	Bnubes-BPP-1	ZHWSPGHHXPP	Y	de novo				425.86	3					N-terminal pyroglutamate (Z)
			Bnigro-BPP-1
		8	Bnubes-SVMPII-4	R.ARGDDM(+15.99)DDYC(+57.02)NGISAGC(+57.02)PR.N	Y	123.64	2144.8311	19	3.1	715.9496	3	1.52	4.9E8	459	477	Oxidation (M); Carbamidomethylation
			Bnubes-SVMPII-4	R.GDDM(+15.99)DDYC(+57.02)NGISAGC(+57.02)PR.N	Y	115.04	1917.6927	17	1.7	959.8505	2	31.76	1.01E8	461	477	Oxidation (M); Carbamidomethylation
			Bnubes-SVMPII-4	R.ARGDDMDDYC(+57.02)NGISAGC(+57.02)PR.N	Y	108.44	2128.8359	19	0.8	710.6163	3	1.92	9.23E7	459	477	Carbamidomethylation
			Bnubes-SVMPII-4	K.LRPGAQC(+57.02)AEGLC(+57.02)C(+57.02)DQC(+57.02)R.F	N	106.82	2049.8601	17	1.4	684.2916	3	4.76	3.88E9	432	448	Carbamidomethylation
			Bnubes-SVMPII-4	R.GDDMDDYC(+57.02)NGISAGC(+57.02)PR.N	Y	104.14	1901.6979	17	1.8	951.8532	2	34.48	6.53E7	461	477	Carbamidomethylation
			Bnubes-SVMPII-4	R.ARGDDM(+15.99)DDYC(+57.02)N(+.98)GISAGC(+57.02)PR.N	Y	98.56	2145.8149	19	12.0	716.2839	3	3.55	4.51E7	459	477	Oxidation (M); Carbamidomethylation; Deamidation (NQ)
			Bnubes-SVMPII-4	R.FMKEGTVC(+57.02)R.R	N	87.18	1126.5264	9	0.2	564.2678	2	4.73	2.91E8	449	457	Carbamidomethylation
			Bnubes-SVMPII-4	R.FM(+15.99)KEGTVC(+57.02)R.R	N	85.44	1142.5212	9	-0.3	572.2649	2	1.46	6.1E8	449	457	Oxidation (M); Carbamidomethylation
			Bnubes-SVMPII-4	R.GDDMDDYC(+57.02)N(+.98)GISAGC(+57.02)PR.N	Y	80.29	1902.6819	17	11.3	952.3542	2	0.96	6.23E6	461	477	Carbamidomethylation; Deamidation (NQ)
			Bnubes-SVMPII-4	L.RPGAQC(+57.02)AEGLC(+57.02)C(+57.02)DQC(+57.02)R.F	N	78.74	1936.7760	16	1.0	646.5967	3	25.26	3.18E6	433	448	Carbamidomethylation
			Bnubes-SVMPII-4	R.RARGDDM(+15.99)DDYC(+57.02)NGISAGC(+57.02)PR.N	Y	78.51	2300.9321	20	2.2	576.2387	4	25.89	2.55E7	458	477	Oxidation (M); Carbamidomethylation
			Bnubes-SVMPII-4	L.EVGEEC(+57.02)DC(+57.02)SAPANPC(+57.02)C(+57.02)DAATC(+57.02)K.L	Y	74.34	2499.9070	22	0.8	834.3062	3	29.14	9.66E7	410	431	Carbamidomethylation
			Bnubes-SVMPII-4	S.APANPC(+57.02)C(+57.02)DAATC(+57.02)K.L	N	73.75	1434.5690	13	0.3	718.2884	2	24.32	1.01E6	419	431	Carbamidomethylation
			Bnubes-SVMPII-4	K.LRPGAQC(+57.02)AEGLC(+57.02)C(+57.02)DQ(+.98)C(+57.02)R.F	N	72.25	2050.8442	17	5.9	684.6227	3	27.14	3.82E8	432	448	Carbamidomethylation; Deamidation (NQ)
			Bnubes-SVMPII-4	K.LRPGAQ(+.98)C(+57.02)AEGLC(+57.02)C(+57.02)DQC(+57.02)R.F	N	69.37	2050.8442	17	5.1	684.6221	3	27.26	0	432	448	Deamidation (NQ); Carbamidomethylation
			Bnubes-SVMPII-4	E.VGEEC(+57.02)DC(+57.02)SAPANPC(+57.02)C(+57.02)DAATC(+57.02)K.L	Y	68.15	2370.8643	21	0.7	791.2920	3	27.35	1.57E7	411	431	Carbamidomethylation
			Bnubes-SVMPII-4	Q.C(+57.02)AEGLC(+57.02)C(+57.02)DQC(+57.02)R.F	N	67.76	1427.5050	11	1.3	714.7571	2	25.13	1.14E7	438	448	Carbamidomethylation
			Bnubes-SVMPII-4	F.MKEGTVC(+57.02)R.R	N	67.30	979.4579	8	0.2	490.7339	2	33.58	4.23E6	450	457	Carbamidomethylation
			Bnubes-SVMPII-4	R.ARGDDMDDYC(+57.02)N(+.98)GISAGC(+57.02)PR.N	Y	66.33	2129.8201	19	7.1	710.9488	3	34.67	5.54E6	459	477	Carbamidomethylation; Deamidation (NQ)
			Bnubes-SVMPII-4	R.GDDM(+15.99)DDYC(+57.02)N(+.98)GISAGC(+57.02)PR.N	Y	63.68	1918.6768	17	3.8	960.3445	2	32.64	1.16E6	461	477	Oxidation (M); Carbamidomethylation; Deamidation (NQ)
			Bnubes-SVMPII-4	R.RARGDDM(+15.99)DDYC(+57.02)N(+.98)GISAGC(+57.02)PR.N	Y	61.71	2301.9160	20	4.2	576.4858	4	26.05	2.28E6	458	477	Oxidation (M); Carbamidomethylation; Deamidation (NQ)
			Bnubes-SVMPII-4	N.PC(+57.02)C(+57.02)DAATC(+57.02)K.L	N	59.62	1081.3990	9	0.9	541.7046	2	20.32	1.99E5	423	431	Carbamidomethylation
			Bnubes-SVMPII-4	R.ARGDDMDDYC(+57.02)NGISAGC(+57.02)PRNPFH.A	Y	57.11	2624.0591	23	0.8	657.0193	4	34.67	1.38E6	459	481	Carbamidomethylation
			Bnubes-SVMPII-4	E.GTVC(+57.02)RRARGDDM(+15.99)DDYC(+57.02)NGISAGC(+57.02)PR.N	Y	55.44	2874.2014	25	-11.4	959.0587	3	2.24	2.32E5	453	477	Carbamidomethylation; Oxidation (M)
			Bnubes-SVMPII-4	K.LRPGAQC(+57.02)AEGL.C	N	54.75	1170.5815	11	2.4	586.2965	2	32.27	1.1E7	432	442	Carbamidomethylation
			Bnubes-SVMPII-4	F.M(+15.99)KEGTVC(+57.02)R.R	N	52.56	995.4528	8	0.2	498.7313	2	28.30	4.58E6	450	457	Oxidation (M); Carbamidomethylation
			Bnubes-SVMPII-4	G.LC(+57.02)C(+57.02)DQC(+57.02)R.F	N	52.32	1010.3732	7	0.2	506.1915	2	20.52	1.53E5	442	448	Carbamidomethylation
			Bnubes-SVMPII-4	E.EC(+57.02)DC(+57.02)SAPANPC(+57.02)C(+57.02)DAATC(+57.02)K.L	Y	51.97	2085.7319	18	1.4	696.2488	3	26.46	2.71E7	414	431	Carbamidomethylation
			Bnubes-SVMPII-4	K.EGTVC(+57.02)RR.A	Y	51.17	876.4236	7	0.6	439.2171	2	24.00	1.88E7	452	458	Carbamidomethylation
			Bnubes-SVMPII-4	R.ARGDDM(+15.99)DDYC(+57.02)NGISAGC(+57.02)PRNPFH.A	Y	51.08	2640.0540	23	1.3	661.0183	4	33.05	3.27E6	459	481	Oxidation (M); Carbamidomethylation
			Bnubes-SVMPII-4	A.NPC(+57.02)C(+57.02)DAATC(+57.02)K.L	N	50.71	1195.4420	10	1.5	598.7262	2	20.54	4.52E4	422	431	Carbamidomethylation
			Bnubes-SVMPII-4	R.FM(+15.99)KEGTVC(+57.02)RR.A	Y	48.26	1298.6223	10	0.2	650.3153	2	6.97	4.71E7	449	458	Oxidation (M); Carbamidomethylation
			Bnubes-SVMPII-4	V.GEEC(+57.02)DC(+57.02)SAPANPC(+57.02)C(+57.02)DAATC(+57.02)K.L	Y	47.96	2271.7959	20	-0.2	758.2687	3	26.65	1.06E7	412	431	Carbamidomethylation
			Bnubes-SVMPII-4	K.LRPGAQC(+57.02)AEGLC(+57.02)C(+57.02).D	N	47.79	1490.6428	13	1.1	746.3258	2	31.32	2.32E6	432	444	Carbamidomethylation
			Bnubes-SVMPII-4	K.LRPGAQC(+57.02)AEGLC(+57.02)C(+57.02)DQ.C	N	46.28	1733.7284	15	1.3	867.8683	2	28.86	2.79E6	432	446	Carbamidomethylation
			Bnubes-SVMPII-4	R.RARGDDMDDYC(+57.02)NGISAGC(+57.02)PR.N	Y	45.34	2284.9373	20	2.0	762.6508	3	28.28	5.53E5	458	477	Carbamidomethylation
			Bnubes-SVMPII-4	K.LRPGAQC(+57.02)AEG.L	N	43.55	1057.4974	10	1.3	529.7540	2	21.44	5.63E5	432	441	Carbamidomethylation
			Bnubes-SVMPII-4	K.LRPGAQC(+57.02)A.E	N	43.40	871.4334	8	0.8	436.7222	2	23.62	2.62E5	432	439	Carbamidomethylation
			Bnubes-SVMPII-4	K.LRPGAQC(+57.02)AE.G	N	43.26	1000.4760	9	-1.8	501.2419	2	24.01	1.03E6	432	440	Carbamidomethylation
			Bnubes-SVMPII-4	C.C(+57.02)DAATC(+57.02)K.L	N	42.38	824.3157	7	-0.5	413.1628	2	20.18	2.46E4	425	431	Carbamidomethylation
			Bnubes-SVMPII-4	C.AEGLC(+57.02)C(+57.02)DQC(+57.02)R.F	N	40.35	1267.4744	10	1.7	634.7424	2	25.41	0	439	448	Carbamidomethylation
			Bnubes-SVMPII-4	D.YC(+57.02)NGISAGC(+57.02)PR.N	N	39.73	1253.5281	11	3.3	627.7703	2	26.06	4.84E4	467	477	Carbamidomethylation
			Bnubes-SVMPII-4	G.EEC(+57.02)DC(+57.02)SAPANPC(+57.02)C(+57.02)DAATC(+57.02)K.L	Y	39.72	2214.7744	19	2.2	1108.3914	2	26.43	3.66E6	413	431	Carbamidomethylation
			Bnubes-SVMPII-4	K.LRPGAQC(+57.02)AEGLC(+57.02)C(+57.02)D.Q	N	36.12	1605.6698	14	-0.2	803.8380	2	29.14	3.43E5	432	445	Carbamidomethylation
			Bnubes-SVMPII-4	D.C(+57.02)SAPANPC(+57.02)C(+57.02)DAATC(+57.02)K.L	Y	35.44	1681.6317	15	1.6	841.8203	2	25.01	1.15E6	417	431	Carbamidomethylation
			Bnubes-SVMPII-4	N.GISAGC(+57.02)PR.N	N	35.03	816.3912	8	-0.1	409.2008	2	21.42	1.27E5	470	477	Carbamidomethylation
			Bnubes-SVMPII-4	R.GDDM(+15.99)DDYC(+57.02)NGISAGC(+57.02)PRNPFH.A	Y	33.77	2412.9158	21	1.3	805.3096	3	36.25	2.72E5	461	481	Oxidation (M); Carbamidomethylation
			Bnubes-SVMPII-4	R.FM(+15.99)KEGTVC(+57.02).R	N	27.76	986.4202	8	-0.2	494.2148	2	23.30	1.03E6	449	456	Oxidation (M); Carbamidomethylation
			Bnubes-SVMPII-4	A.EGLC(+57.02)C(+57.02)DQC(+57.02)R.F	N	25.18	1196.4373	9	2.4	599.2244	2	25.24	3.44E4	440	448	Carbamidomethylation
			Bnubes-SVMPII-4	E.GTVC(+57.02)RRARGDDMDDYC(+57.02)NGISAGC(+57.02)PR.N	Y	25.03	2858.2065	25	-11.5	715.5471	4	29.11	3.1E4	453	477	Carbamidomethylation
			Bnubes-SVMPII-4	R.ARGDDM(+15.99)DDYC(+57.02)N(+.98)GISAGC(+57.02)PRNPFH.A	Y	24.41	2641.0381	23	4.9	661.2667	4	33.25	0	459	481	Oxidation (M); Carbamidomethylation; Deamidation (NQ)
			Bnubes-SVMPII-4	R.FMKEGTVC(+57.02).R	N	24.28	970.4252	8	-0.3	486.2173	2	26.46	1.05E5	449	456	Carbamidomethylation
			Bnubes-SVMPII-4	R.FMKEGTV.C	N	22.96	810.3945	7	0.3	406.2026	2	26.46	1.65E5	449	455
			Bnubes-SVMPII-4	K.LRPGAQC(+57.02)AEGLC(+57.02)C(+57.02)DQ(+.98)C(+57.02)RFM(+15.99)K.E	N	22.39	2473.0430	20	9.2	825.3584	3	3.67	1.42E4	432	451	Carbamidomethylation; Deamidation (NQ); Oxidation (M)
			Bnigro-SVMPII-4	K.LRPGAQC(+57.02)AEGLC(+57.02)C(+57.02)DQC(+57.02)R.F	N	106.82	2049.8601	17	1.4	684.2916	3	4.76	3.88E9	429	445	Carbamidomethylation
			Bnigro-SVMPII-4	L.EAGEEC(+57.02)DC(+57.02)GAPANPC(+57.02)C(+57.02)DAATC(+57.02)K.L	N	85.95	2441.8650	22	3.0	814.9607	3	26.91	5.42E8	407	428	Carbamidomethylation
			Bnigro-SVMPII-4	D.C(+57.02)GAPANPC(+57.02)C(+57.02)DAATC(+57.02)K.L	N	80.63	1651.6211	15	1.0	826.8146	2	24.98	1.76E7	414	428	Carbamidomethylation
			Bnigro-SVMPII-4	C.GAPANPC(+57.02)C(+57.02)DAATC(+57.02)K.L	N	79.63	1491.5905	14	1.8	746.8001	2	24.81	2.32E6	415	428	Carbamidomethylation
			Bnigro-SVMPII-4	L.RPGAQC(+57.02)AEGLC(+57.02)C(+57.02)DQC(+57.02)R.F	N	78.74	1936.7760	16	1.0	646.5967	3	25.26	3.18E6	430	445	Carbamidomethylation
			Bnigro-SVMPII-4	E.AGEEC(+57.02)DC(+57.02)GAPANPC(+57.02)C(+57.02)DAATC(+57.02)K.L	N	77.70	2312.8225	21	1.8	771.9457	3	26.80	2.75E8	408	428	Carbamidomethylation
			Bnigro-SVMPII-4	G.APANPC(+57.02)C(+57.02)DAATC(+57.02)K.L	N	73.75	1434.5690	13	0.3	718.2884	2	24.32	1.01E6	416	428	Carbamidomethylation
			Bnigro-SVMPII-4	A.GEEC(+57.02)DC(+57.02)GAPANPC(+57.02)C(+57.02)DAATC(+57.02)K.L	N	72.46	2241.7854	20	0.0	748.2653	3	26.70	6.61E7	409	428	Carbamidomethylation
			Bnigro-SVMPII-4	K.LRPGAQC(+57.02)AEGLC(+57.02)C(+57.02)DQ(+.98)C(+57.02)R.F	N	72.25	2050.8442	17	5.9	684.6227	3	27.14	3.82E8	429	445	Carbamidomethylation; Deamidation (NQ)
			Bnigro-SVMPII-4	G.EEC(+57.02)DC(+57.02)GAPANPC(+57.02)C(+57.02)DAATC(+57.02)K.L	N	71.94	2184.7639	19	1.3	729.2592	3	26.69	3.38E8	410	428	Carbamidomethylation
			Bnigro-SVMPII-4	K.LRPGAQ(+.98)C(+57.02)AEGLC(+57.02)C(+57.02)DQC(+57.02)R.F	N	69.37	2050.8442	17	5.1	684.6221	3	27.26	0	429	445	Deamidation (NQ); Carbamidomethylation
			Bnigro-SVMPII-4	Q.C(+57.02)AEGLC(+57.02)C(+57.02)DQC(+57.02)R.F	N	67.76	1427.5050	11	1.3	714.7571	2	25.13	1.14E7	435	445	Carbamidomethylation
			Bnigro-SVMPII-4	E.EC(+57.02)DC(+57.02)GAPANPC(+57.02)C(+57.02)DAATC(+57.02)K.L	N	62.05	2055.7212	18	1.4	686.2452	3	26.51	2.53E7	411	428	Carbamidomethylation
			Bnigro-SVMPII-4	N.PC(+57.02)C(+57.02)DAATC(+57.02)K.L	N	59.62	1081.3990	9	0.9	541.7046	2	20.32	1.99E5	420	428	Carbamidomethylation
			Bnigro-SVMPII-4	K.LRPGAQC(+57.02)AEGL.C	N	54.75	1170.5815	11	2.4	586.2965	2	32.27	1.1E7	429	439	Carbamidomethylation
			Bnigro-SVMPII-4	G.LC(+57.02)C(+57.02)DQC(+57.02)R.F	N	52.32	1010.3732	7	0.2	506.1915	2	20.52	1.53E5	439	445	Carbamidomethylation
			Bnigro-SVMPII-4	A.NPC(+57.02)C(+57.02)DAATC(+57.02)K.L	N	50.71	1195.4420	10	1.5	598.7262	2	20.54	4.52E4	419	428	Carbamidomethylation
			Bnigro-SVMPII-4	K.LRPGAQC(+57.02)AEGLC(+57.02)C(+57.02).D	N	47.79	1490.6428	13	1.1	746.3258	2	31.32	2.32E6	429	441	Carbamidomethylation
			Bnigro-SVMPII-4	K.LRPGAQC(+57.02)AEGLC(+57.02)C(+57.02)DQ.C	N	46.28	1733.7284	15	1.3	867.8683	2	28.86	2.79E6	429	443	Carbamidomethylation
			Bnigro-SVMPII-4	K.LRPGAQC(+57.02)AEG.L	N	43.55	1057.4974	10	1.3	529.7540	2	21.44	5.63E5	429	438	Carbamidomethylation
			Bnigro-SVMPII-4	K.LRPGAQC(+57.02)A.E	N	43.40	871.4334	8	0.8	436.7222	2	23.62	2.62E5	429	436	Carbamidomethylation
			Bnigro-SVMPII-4	K.LRPGAQC(+57.02)AE.G	N	43.26	1000.4760	9	-1.8	501.2419	2	24.01	1.03E6	429	437	Carbamidomethylation
			Bnigro-SVMPII-4	C.C(+57.02)DAATC(+57.02)K.L	N	42.38	824.3157	7	-0.5	413.1628	2	20.18	2.46E4	422	428	Carbamidomethylation
			Bnigro-SVMPII-4	E.C(+57.02)DC(+57.02)GAPANPC(+57.02)C(+57.02)DAATC(+57.02)K.L	N	41.52	1926.6787	17	1.5	964.3433	2	26.32	1.34E6	412	428	Carbamidomethylation
			Bnigro-SVMPII-4	C.AEGLC(+57.02)C(+57.02)DQC(+57.02)R.F	N	40.35	1267.4744	10	1.7	634.7424	2	25.41	0	436	445	Carbamidomethylation
			Bnigro-SVMPII-4	D.YC(+57.02)NGISAGC(+57.02)PR.N	N	39.73	1253.5281	11	3.3	627.7703	2	26.06	4.84E4	464	474	Carbamidomethylation
			Bnigro-SVMPII-4	K.LRPGAQC(+57.02)AEGLC(+57.02)C(+57.02)D.Q	N	36.12	1605.6698	14	-0.2	803.8380	2	29.14	3.43E5	429	442	Carbamidomethylation
			Bnigro-SVMPII-4	G.EEC(+57.02)DC(+57.02)GAPAN(+.98)PC(+57.02)C(+57.02)DAATC(+57.02)K.L	N	35.75	2185.7478	19	11.0	729.5942	3	1.73	1.2E6	410	428	Carbamidomethylation; Deamidation (NQ)
			Bnigro-SVMPII-4	N.GISAGC(+57.02)PR.N	N	35.03	816.3912	8	-0.1	409.2008	2	21.42	1.27E5	467	474	Carbamidomethylation
			Bnigro-SVMPII-4	R.HDTSSC(+57.02)SC(+57.02)SGYSC(+57.02)IMSPK.L	Y	34.30	2062.7854	18	7.0	1032.4021	2	28.61	3.14E4	340	357	Carbamidomethylation
			Bnigro-SVMPII-4	K.LRPGAQC(+57.02)AEGLC(+57.02)C(+57.02)DQC(+57.02)RFM(+15.99)KERTVC(+57.02).R	Y	28.77	3117.3494	25	-5.4	780.3365	4	30.48	8.54E5	429	453	Carbamidomethylation; Oxidation (M)
			Bnigro-SVMPII-4	C.DC(+57.02)GAPANPC(+57.02)C(+57.02)DAATC(+57.02)K.L	N	27.70	1766.6481	16	1.0	884.3278	2	26.37	7.84E5	413	428	Carbamidomethylation
			Bnigro-SVMPII-4	A.EGLC(+57.02)C(+57.02)DQC(+57.02)R.F	N	25.18	1196.4373	9	2.4	599.2244	2	25.24	3.44E4	437	445	Carbamidomethylation
			Bnigro-SVMPII-4	K.LRPGAQC(+57.02)AEGLC(+57.02)C(+57.02)DQ(+.98)C(+57.02)RFM(+15.99)K.E	N	22.39	2473.0430	20	9.2	825.3584	3	3.67	1.42E4	429	448	Carbamidomethylation; Deamidation (NQ); Oxidation (M)
			Bnigro-SVMPII-4	D.C(+57.02)GAPAN(+.98)PC(+57.02)C(+57.02)DAATC(+57.02)K.L	N	22.03	1652.6051	15	-10.3	827.2972	2	27.18	1.61E5	414	428	Carbamidomethylation; Deamidation (NQ)
			Bnubes-SVMPII-2	R.VARGDWNNDHC(+57.02)TGQSADC(+57.02)PNK.G	N	97.01	2400.9924	21	0.7	601.2528	4	23.91	3.07E7	462	482	Carbamidomethylation
			Bnubes-SVMPII-2	R.FMKEGTVC(+57.02)R.V	N	87.18	1126.5264	9	0.2	564.2678	2	4.73	2.91E8	453	461	Carbamidomethylation
			Bnubes-SVMPII-2	R.VARGDWNNDHC(+57.02)TGQSADC(+57.02)PNKGFYG	N	85.69	2825.1670	25	4.4	707.2986	4	29.06	3.27E8	462	486	Carbamidomethylation
			Bnubes-SVMPII-2	R.FM(+15.99)KEGTVC(+57.02)R.V	N	85.44	1142.5212	9	-0.3	572.2649	2	1.46	6.1E8	453	461	Oxidation (M); Carbamidomethylation
			Bnubes-SVMPII-2	R.GDWNNDHC(+57.02)TGQSADC(+57.02)PNK.G	N	81.37	2074.7856	18	1.6	692.6002	3	32.10	2.55E8	465	482	Carbamidomethylation
			Bnubes-SVMPII-2	R.VARGDWNNDHC(+57.02)TGQSADC(+57.02)PNKGF.Y	N	76.91	2605.0823	23	3.2	652.2767	4	27.02	1.97E8	462	484	Carbamidomethylation
			Bnubes-SVMPII-2	R.GDWNNDHC(+57.02)TGQ(+.98)SADC(+57.02)PNK.G	N	70.84	2075.7698	18	2.2	692.9286	3	24.98	5.13E6	465	482	Carbamidomethylation; Deamidation (NQ)
			Bnubes-SVMPII-2	F.MKEGTVC(+57.02)R.V	N	67.30	979.4579	8	0.2	490.7339	2	33.58	4.23E6	454	461	Carbamidomethylation
			Bnubes-SVMPII-2	R.VARGDWNNDHC(+57.02)TGQSAD.C	N	65.52	1901.7711	17	0.4	634.9281	3	24.47	1.53E7	462	478	Carbamidomethylation
			Bnubes-SVMPII-2	R.GDWNN(+.98)DHC(+57.02)TGQSADC(+57.02)PNK.G	N	63.68	2075.7698	18	10.3	692.9342	3	30.80	0	465	482	Deamidation (NQ); Carbamidomethylation
			Bnubes-SVMPII-2	N.PC(+57.02)C(+57.02)DAATC(+57.02)K.L	N	59.62	1081.3990	9	0.9	541.7046	2	20.32	1.99E5	427	435	Carbamidomethylation
			Bnubes-SVMPII-2	R.VARGDWNNDHC(+57.02)TGQSADC(+57.02)PN(+.98)KGFYG	N	59.04	2826.1511	25	2.5	707.5433	4	30.14	9.94E6	462	486	Carbamidomethylation; Deamidation (NQ)
			Bnubes-SVMPII-2	R.VARGDWNN(+.98)DHC(+57.02)TGQSADC(+57.02)PNKGFYG	N	58.94	2826.1511	25	2.5	707.5433	4	30.14	9.94E6	462	486	Deamidation (NQ); Carbamidomethylation
			Bnubes-SVMPII-2	R.GDWNNDHC(+57.02)TGQSADC(+57.02)PNKGF.Y	N	53.01	2278.8757	20	5.2	760.6327	3	29.14	5.48E8	465	484	Carbamidomethylation
			Bnubes-SVMPII-2	R.GDWNNDHC(+57.02)TGQSADC(+57.02)PNKGFYG	N	52.80	2498.9604	22	6.4	833.9953	3	31.35	6.74E8	465	486	Carbamidomethylation
			Bnubes-SVMPII-2	F.M(+15.99)KEGTVC(+57.02)R.V	N	52.56	995.4528	8	0.2	498.7313	2	28.30	4.58E6	454	461	Oxidation (M); Carbamidomethylation
			Bnubes-SVMPII-2	G.LC(+57.02)C(+57.02)DQC(+57.02)R.F	N	52.32	1010.3732	7	0.2	506.1915	2	20.52	1.53E5	446	452	Carbamidomethylation
			Bnubes-SVMPII-2	R.VARGDWN(+.98)NDHC(+57.02)TGQSADC(+57.02)PNKGFYG	N	52.30	2826.1511	25	2.5	707.5433	4	30.14	1.96E7	462	486	Deamidation (NQ); Carbamidomethylation
			Bnubes-SVMPII-2	Q.NPC(+57.02)C(+57.02)DAATC(+57.02)K.L	N	50.71	1195.4420	10	1.5	598.7262	2	20.54	4.52E4	426	435	Carbamidomethylation
			Bnubes-SVMPII-2	R.GDWNN(+.98)DHC(+57.02)TGQSADC(+57.02)PNKGF.Y	N	50.62	2279.8596	20	2.8	760.9588	3	30.42	1.3E7	465	484	Deamidation (NQ); Carbamidomethylation
			Bnubes-SVMPII-2	R.VARGDWNN(+.98)DHC(+57.02)TGQSADC(+57.02)PN(+.98)KGFYG	N	50.44	2827.1350	25	9.3	707.7941	4	30.45	1.03E6	462	486	Deamidation (NQ); Carbamidomethylation
			Bnubes-SVMPII-2	R.VARGDWNNDHC(+57.02)TGQ(+.98)SADC(+57.02)PN(+.98)KGFYG	N	48.99	2827.1350	25	8.9	707.7938	4	30.12	1.79E6	462	486	Carbamidomethylation; Deamidation (NQ)
			Bnubes-SVMPII-2	R.GDWN(+.98)NDHC(+57.02)TGQSADC(+57.02)PNK.G	N	48.67	2075.7698	18	12.6	692.9358	3	25.73	2.17E6	465	482	Deamidation (NQ); Carbamidomethylation
			Bnubes-SVMPII-2	R.VARGDWNNDHC(+57.02)TGQ(+.98)SADC(+57.02)PNKGFYG	N	47.77	2826.1511	25	7.8	707.5471	4	0.54	1.53E7	462	486	Carbamidomethylation; Deamidation (NQ)
			Bnubes-SVMPII-2	R.VARGDWN(+.98)NDHC(+57.02)TGQSADC(+57.02)PN(+.98)KGFYG	N	47.09	2827.1350	25	8.9	707.7938	4	30.12	1.79E6	462	486	Deamidation (NQ); Carbamidomethylation
			Bnubes-SVMPII-2	R.GDWNNDHC(+57.02)TGQ(+.98)SADC(+57.02)PNKGF.Y	N	45.73	2279.8596	20	2.8	760.9588	3	30.42	1.3E7	465	484	Carbamidomethylation; Deamidation (NQ)
			Bnubes-SVMPII-2	R.GDWNN(+.98)DHC(+57.02)TGQ(+.98)SADC(+57.02)PNKGF.Y	N	44.06	2280.8438	20	10.3	761.2925	3	30.87	7.7E7	465	484	Deamidation (NQ); Carbamidomethylation
			Bnubes-SVMPII-2	C.C(+57.02)DAATC(+57.02)K.L	N	42.38	824.3157	7	-0.5	413.1628	2	20.18	2.46E4	429	435	Carbamidomethylation
			Bnubes-SVMPII-2	R.GDWN(+.98)N(+.98)DHC(+57.02)TGQSADC(+57.02)PNKGF.Y	N	42.05	2280.8438	20	10.3	761.2925	3	30.87	3.94E6	465	484	Deamidation (NQ); Carbamidomethylation
			Bnubes-SVMPII-2	R.GDWN(+.98)N(+.98)DHC(+57.02)TGQSADC(+57.02)PNKGFYG	N	39.82	2500.9285	22	9.7	834.6541	3	32.44	1.45E8	465	486	Deamidation (NQ); Carbamidomethylation
			Bnubes-SVMPII-2	R.GDWNN(+.98)DHC(+57.02)TGQ(+.98)SADC(+57.02)PNKGFYG	N	39.78	2500.9285	22	9.7	834.6541	3	32.44	1.45E8	465	486	Deamidation (NQ); Carbamidomethylation
			Bnubes-SVMPII-2	R.GDWNNDHC(+57.02)TGQ(+.98)SADC(+57.02)PNKGFYG	N	39.23	2499.9443	22	4.9	834.3220	3	32.77	0	465	486	Carbamidomethylation; Deamidation (NQ)
			Bnubes-SVMPII-2	R.GDWNNDHC(+57.02)TGQSADC(+57.02)PNKG.F	N	35.86	2131.8071	19	0.1	711.6062	3	24.39	5.55E5	465	483	Carbamidomethylation
			Bnubes-SVMPII-2	R.GDWNN(+.98)DHC(+57.02)TGQSADC(+57.02)PN(+.98)KGFYG	N	33.80	2500.9285	22	9.7	834.6541	3	32.44	2.16E7	465	486	Deamidation (NQ); Carbamidomethylation
			Bnubes-SVMPII-2	R.VARGDWN(+.98)NDHC(+57.02)TGQSADC(+57.02)PNKGF.Y	N	32.54	2606.0662	23	2.3	652.5221	4	28.30	1.14E6	462	484	Deamidation (NQ); Carbamidomethylation
			Bnubes-SVMPII-2	R.GDWN(+.98)NDHC(+57.02)TGQSADC(+57.02)PNKGFYG	N	32.20	2499.9443	22	5.8	834.3228	3	21.97	4.34E4	465	486	Deamidation (NQ); Carbamidomethylation
			Bnubes-SVMPII-2	R.VARGDWNNDHC(+57.02)TGQ(+.98)SADC(+57.02)PNKGF.Y	N	31.90	2606.0662	23	10.6	652.5275	4	0.74	3.18E6	462	484	Carbamidomethylation; Deamidation (NQ)
			Bnubes-SVMPII-2	D.C(+57.02)PNKGFYG	N	30.90	941.4065	8	1.3	471.7088	2	25.73	1.23E6	479	486	Carbamidomethylation
			Bnubes-SVMPII-2	R.VARGDWN(+.98)N(+.98)DHC(+57.02)TGQSADC(+57.02)PNKGFYG	N	30.63	2827.1350	25	9.3	707.7941	4	30.45	2.82E6	462	486	Deamidation (NQ); Carbamidomethylation
			Bnubes-SVMPII-2	R.GDWN(+.98)NDHC(+57.02)TGQ(+.98)SADC(+57.02)PNKGFYG	N	30.55	2500.9285	22	9.7	834.6541	3	32.44	2.16E7	465	486	Deamidation (NQ); Carbamidomethylation
			Bnubes-SVMPII-2	R.GDWNNDHC(+57.02)TGQSAD.C	N	30.30	1575.5645	14	1.2	788.7865	2	26.35	3.49E7	465	478	Carbamidomethylation
			Bnubes-SVMPII-2	R.GDWN(+.98)NDHC(+57.02)TGQSADC(+57.02)PNKGF.Y	N	29.10	2279.8596	20	2.8	760.9588	3	30.42	1.3E7	465	484	Deamidation (NQ); Carbamidomethylation
			Bnubes-SVMPII-2	G.DWNNDHC(+57.02)TGQSADC(+57.02)PNK.G	N	28.90	2017.7643	17	11.6	673.5998	3	23.72	1.61E5	466	482	Carbamidomethylation
			Bnubes-SVMPII-2	R.GDWNN(+.98)DHC(+57.02)TGQSADC(+57.02)PNKGFYG	N	28.41	2499.9443	22	6.0	834.3229	3	32.29	0	465	486	Deamidation (NQ); Carbamidomethylation
			Bnubes-SVMPII-2	R.FM(+15.99)KEGTVC(+57.02).R	N	27.76	986.4202	8	-0.2	494.2148	2	23.30	1.03E6	453	460	Oxidation (M); Carbamidomethylation
			Bnubes-SVMPII-2	R.VARGDWN(+.98)NDHC(+57.02)TGQSADC(+57.02)PNK.G	N	27.38	2401.9763	21	1.5	601.4993	4	24.47	1.27E5	462	482	Deamidation (NQ); Carbamidomethylation
			Bnubes-SVMPII-2	R.GDWNNDHC(+57.02)TGQSA.D	N	25.30	1460.5375	13	3.9	731.2752	2	26.37	3.84E5	465	477	Carbamidomethylation
			Bnubes-SVMPII-2	R.GDWNNDHC(+57.02)TGQ(+.98)SADC(+57.02)PN(+.98)KGFYG	N	24.91	2500.9285	22	9.7	834.6541	3	32.44	2.16E7	465	486	Carbamidomethylation; Deamidation (NQ)
			Bnubes-SVMPII-2	R.GDWNNDHC(+57.02)TGQ.S	N	24.74	1302.4684	11	1.2	652.2390	2	25.87	3.56E6	465	475	Carbamidomethylation
			Bnubes-SVMPII-2	C.DC(+57.02)GPPAN(+.98)C(+57.02)QN(+.98)PC(+57.02)C(+57.02)DAATC(+57.02)K.L	Y	24.62	2196.7639	19	-2.5	733.2565	3	28.36	1.67E5	417	435	Carbamidomethylation; Deamidation (NQ)
			Bnubes-SVMPII-2	R.FMKEGTVC(+57.02).R	N	24.28	970.4252	8	-0.3	486.2173	2	26.46	1.05E5	453	460	Carbamidomethylation
			Bnubes-SVMPII-2	P.PANC(+57.02)Q(+.98)NPC(+57.02)C(+57.02)DAATC(+57.02)K.L	N	23.02	1766.6481	15	1.0	884.3278	2	26.37	7.84E5	421	435	Carbamidomethylation; Deamidation (NQ)
			Bnubes-SVMPII-2	R.FMKEGTV.C	N	22.96	810.3945	7	0.3	406.2026	2	26.46	1.65E5	453	459
			Bnubes-SVMPII-2	R.VARGDWNN(+.98)DHC(+57.02)TGQSADC(+57.02)PNKGF.Y	N	21.51	2606.0662	23	1.6	652.5216	4	28.64	7.07E5	462	484	Deamidation (NQ); Carbamidomethylation
			Bnubes-SVMPII-2	R.VARGDWNNDHC(+57.02)TGQ.S	N	21.06	1628.6750	14	1.3	543.8970	3	23.83	1.75E5	462	475	Carbamidomethylation
			Bnubes-SVMPII-2	A.DC(+57.02)PNKGFYG	N	20.87	1056.4335	9	1.7	529.2223	2	28.19	2.24E5	478	486	Carbamidomethylation
			Bnubes-SVMPII-2	C.DC(+57.02)GPPAN(+.98)C(+57.02)Q(+.98)N(+.98)PC(+57.02)C(+57.02)DAATC(+57.02)K.L	Y	20.74	2197.7478	19	-2.2	733.5846	3	27.48	0	417	435	Carbamidomethylation; Deamidation (NQ)
			Bnubes-SVMPII-2	R.GDWNNDHC(+57.02)TGQSADC(+57.02)PN(+.98)KGFYG	N	20.63	2499.9443	22	9.0	834.3254	3	10.87	0	465	486	Carbamidomethylation; Deamidation (NQ)
			Bnigro-SVMPII-3	Q.C(+57.02)AEGLC(+57.02)C(+57.02)DQC(+57.02)R.F	N	67.76	1427.5050	11	1.3	714.7571	2	25.13	1.14E7	437	447	Carbamidomethylation
			Bnigro-SVMPII-3	N.PC(+57.02)C(+57.02)DAATC(+57.02)K.L	N	59.62	1081.3990	9	0.9	541.7046	2	20.32	1.99E5	422	430	Carbamidomethylation
			Bnigro-SVMPII-3	G.LC(+57.02)C(+57.02)DQC(+57.02)R.F	N	52.32	1010.3732	7	0.2	506.1915	2	20.52	1.53E5	441	447	Carbamidomethylation
			Bnigro-SVMPII-3	Q.NPC(+57.02)C(+57.02)DAATC(+57.02)K.L	N	50.71	1195.4420	10	1.5	598.7262	2	20.54	4.52E4	421	430	Carbamidomethylation
			Bnigro-SVMPII-3	E.C(+57.02)DC(+57.02)GLPANC(+57.02)QNPC(+57.02)C(+57.02)DAATC(+57.02)K.L	Y	46.90	2370.8579	20	3.4	791.2920	3	27.35	1.28E7	411	430	Carbamidomethylation
			Bnigro-SVMPII-3	C.C(+57.02)DAATC(+57.02)K.L	N	42.38	824.3157	7	-0.5	413.1628	2	20.18	2.46E4	424	430	Carbamidomethylation
			Bnigro-SVMPII-3	C.AEGLC(+57.02)C(+57.02)DQC(+57.02)R.F	N	40.35	1267.4744	10	1.7	634.7424	2	25.41	0	438	447	Carbamidomethylation
			Bnigro-SVMPII-3	K.LTTGSQ(+.98)C(+57.02)AEGLC(+57.02)C(+57.02)DQC(+57.02)R.F	Y	35.24	2015.7805	17	6.6	1008.8992	2	31.90	2.44E6	431	447	Deamidation (NQ); Carbamidomethylation
			Bnigro-SVMPII-3	A.EGLC(+57.02)C(+57.02)DQC(+57.02)R.F	N	25.18	1196.4373	9	2.4	599.2244	2	25.24	3.44E4	439	447	Carbamidomethylation
			Bnigro-SVMPII-3	L.PANC(+57.02)Q(+.98)NPC(+57.02)C(+57.02)DAATC(+57.02)K.L	N	23.02	1766.6481	15	1.0	884.3278	2	26.37	7.84E5	416	430	Carbamidomethylation; Deamidation (NQ)
			Bnubes-SVMPII-3	Q.C(+57.02)AEGLC(+57.02)C(+57.02)DQC(+57.02)R.F	N	67.76	1427.5050	11	1.3	714.7571	2	25.13	1.14E7	437	447	Carbamidomethylation
			Bnubes-SVMPII-3	N.PC(+57.02)C(+57.02)DAATC(+57.02)K.L	N	59.62	1081.3990	9	0.9	541.7046	2	20.32	1.99E5	422	430	Carbamidomethylation
			Bnubes-SVMPII-3	G.LC(+57.02)C(+57.02)DQC(+57.02)R.F	N	52.32	1010.3732	7	0.2	506.1915	2	20.52	1.53E5	441	447	Carbamidomethylation
			Bnubes-SVMPII-3	Q.NPC(+57.02)C(+57.02)DAATC(+57.02)K.L	N	50.71	1195.4420	10	1.5	598.7262	2	20.54	4.52E4	421	430	Carbamidomethylation
			Bnubes-SVMPII-3	E.C(+57.02)DC(+57.02)GLPANC(+57.02)QNPC(+57.02)C(+57.02)DAATC(+57.02)K.L	Y	46.90	2370.8579	20	3.4	791.2920	3	27.35	1.28E7	411	430	Carbamidomethylation
			Bnubes-SVMPII-3	C.C(+57.02)DAATC(+57.02)K.L	N	42.38	824.3157	7	-0.5	413.1628	2	20.18	2.46E4	424	430	Carbamidomethylation
			Bnubes-SVMPII-3	C.AEGLC(+57.02)C(+57.02)DQC(+57.02)R.F	N	40.35	1267.4744	10	1.7	634.7424	2	25.41	0	438	447	Carbamidomethylation
			Bnubes-SVMPII-3	K.LTTGSQ(+.98)C(+57.02)AEGLC(+57.02)C(+57.02)DQC(+57.02)R.F	Y	35.24	2015.7805	17	6.6	1008.8992	2	31.90	2.44E6	431	447	Deamidation (NQ); Carbamidomethylation
			Bnubes-SVMPII-3	A.EGLC(+57.02)C(+57.02)DQC(+57.02)R.F	N	25.18	1196.4373	9	2.4	599.2244	2	25.24	3.44E4	439	447	Carbamidomethylation
			Bnubes-SVMPII-3	L.PANC(+57.02)Q(+.98)NPC(+57.02)C(+57.02)DAATC(+57.02)K.L	N	23.02	1766.6481	15	1.0	884.3278	2	26.37	7.84E5	416	430	Carbamidomethylation; Deamidation (NQ)
			Bnubes-SVMPIII-4	Q.C(+57.02)AEGLC(+57.02)C(+57.02)DQC(+57.02)R.F	N	67.76	1427.5050	11	1.3	714.7571	2	25.13	1.14E7	444	454	Carbamidomethylation
			Bnubes-SVMPIII-4	N.PC(+57.02)C(+57.02)DAATC(+57.02)K.L	N	59.62	1081.3990	9	0.9	541.7046	2	20.32	1.99E5	429	437	Carbamidomethylation
			Bnubes-SVMPIII-4	G.LC(+57.02)C(+57.02)DQC(+57.02)R.F	N	52.32	1010.3732	7	0.2	506.1915	2	20.52	1.53E5	448	454	Carbamidomethylation
			Bnubes-SVMPIII-4	Q.NPC(+57.02)C(+57.02)DAATC(+57.02)K.L	N	50.71	1195.4420	10	1.5	598.7262	2	20.54	4.52E4	428	437	Carbamidomethylation
			Bnubes-SVMPIII-4	C.C(+57.02)DAATC(+57.02)K.L	N	42.38	824.3157	7	-0.5	413.1628	2	20.18	2.46E4	431	437	Carbamidomethylation
			Bnubes-SVMPIII-4	K.LRQGAQC(+57.02)AEGLC(+57.02)C(+57.02)DQC(+57.02)R.F	N	41.02	2080.8660	17	4.8	694.6292	3	6.62	1.36E5	438	454	Carbamidomethylation
			Bnubes-SVMPIII-4	C.AEGLC(+57.02)C(+57.02)DQC(+57.02)R.F	N	40.35	1267.4744	10	1.7	634.7424	2	25.41	0	445	454	Carbamidomethylation
			Bnubes-SVMPIII-4	E.C(+57.02)DC(+57.02)GSPRN(+.98)C(+57.02)Q(+.98)N(+.98)PC(+57.02)C(+57.02)DAATC(+57.02)K.L	Y	25.60	2432.8218	20	4.3	811.9473	3	29.03	8.58E6	418	437	Carbamidomethylation; Deamidation (NQ)
			Bnubes-SVMPIII-4	A.EGLC(+57.02)C(+57.02)DQC(+57.02)R.F	N	25.18	1196.4373	9	2.4	599.2244	2	25.24	3.44E4	446	454	Carbamidomethylation
			Bnigro-SVMPIII-4	Q.C(+57.02)AEGLC(+57.02)C(+57.02)DQC(+57.02)R.F	N	67.76	1427.5050	11	1.3	714.7571	2	25.13	1.14E7	444	454	Carbamidomethylation
			Bnigro-SVMPIII-4	N.PC(+57.02)C(+57.02)DAATC(+57.02)K.L	N	59.62	1081.3990	9	0.9	541.7046	2	20.32	1.99E5	429	437	Carbamidomethylation
			Bnigro-SVMPIII-4	G.LC(+57.02)C(+57.02)DQC(+57.02)R.F	N	52.32	1010.3732	7	0.2	506.1915	2	20.52	1.53E5	448	454	Carbamidomethylation
			Bnigro-SVMPIII-4	Q.NPC(+57.02)C(+57.02)DAATC(+57.02)K.L	N	50.71	1195.4420	10	1.5	598.7262	2	20.54	4.52E4	428	437	Carbamidomethylation
			Bnigro-SVMPIII-4	C.C(+57.02)DAATC(+57.02)K.L	N	42.38	824.3157	7	-0.5	413.1628	2	20.18	2.46E4	431	437	Carbamidomethylation
			Bnigro-SVMPIII-4	K.LRQGAQC(+57.02)AEGLC(+57.02)C(+57.02)DQC(+57.02)R.F	N	41.02	2080.8660	17	4.8	694.6292	3	6.62	1.36E5	438	454	Carbamidomethylation
			Bnigro-SVMPIII-4	C.AEGLC(+57.02)C(+57.02)DQC(+57.02)R.F	N	40.35	1267.4744	10	1.7	634.7424	2	25.41	0	445	454	Carbamidomethylation
			Bnigro-SVMPIII-4	E.C(+57.02)DC(+57.02)GSPRN(+.98)C(+57.02)Q(+.98)N(+.98)PC(+57.02)C(+57.02)DAATC(+57.02)K.L	Y	25.60	2432.8218	20	4.3	811.9473	3	29.03	8.58E6	418	437	Carbamidomethylation; Deamidation (NQ)
			Bnigro-SVMPIII-4	A.EGLC(+57.02)C(+57.02)DQC(+57.02)R.F	N	25.18	1196.4373	9	2.4	599.2244	2	25.24	3.44E4	446	454	Carbamidomethylation
			Bnubes-SVMPIII-6	N.PC(+57.02)C(+57.02)DAATC(+57.02)K.L	N	59.62	1081.3990	9	0.9	541.7046	2	20.32	1.99E5	429	437	Carbamidomethylation
			Bnubes-SVMPIII-6	K.LRPGAQC(+57.02)AEGL.C	N	54.75	1170.5815	11	2.4	586.2965	2	32.27	1.1E7	438	448	Carbamidomethylation
			Bnubes-SVMPIII-6	Q.NPC(+57.02)C(+57.02)DAATC(+57.02)K.L	N	50.71	1195.4420	10	1.5	598.7262	2	20.54	4.52E4	428	437	Carbamidomethylation
			Bnubes-SVMPIII-6	C.DC(+57.02)GPLWNC(+57.02)QN(+.98)PC(+57.02)C(+57.02)DAATC(+57.02)K.L	Y	50.09	2326.8535	19	-6.2	776.6165	3	26.83	6.51E6	419	437	Carbamidomethylation; Deamidation (NQ)
			Bnubes-SVMPIII-6	K.LRPGAQC(+57.02)AEGLC(+57.02)C(+57.02).Y	N	47.79	1490.6428	13	1.1	746.3258	2	31.32	2.32E6	438	450	Carbamidomethylation
			Bnubes-SVMPIII-6	C.DC(+57.02)GPLWNC(+57.02)Q(+.98)NPC(+57.02)C(+57.02)DAATC(+57.02)K.L	Y	47.02	2326.8535	19	-6.2	776.6165	3	26.83	7.96E6	419	437	Carbamidomethylation; Deamidation (NQ)
			Bnubes-SVMPIII-6	C.DC(+57.02)GPLWN(+.98)C(+57.02)Q(+.98)N(+.98)PC(+57.02)C(+57.02)DAATC(+57.02)K.L	Y	46.27	2328.8215	19	10.6	777.2855	3	28.01	0	419	437	Carbamidomethylation; Deamidation (NQ)
			Bnubes-SVMPIII-6	K.LRPGAQC(+57.02)AEG.L	N	43.55	1057.4974	10	1.3	529.7540	2	21.44	5.63E5	438	447	Carbamidomethylation
			Bnubes-SVMPIII-6	K.LRPGAQC(+57.02)A.E	N	43.40	871.4334	8	0.8	436.7222	2	23.62	2.62E5	438	445	Carbamidomethylation
			Bnubes-SVMPIII-6	K.LRPGAQC(+57.02)AE.G	N	43.26	1000.4760	9	-1.8	501.2419	2	24.01	1.03E6	438	446	Carbamidomethylation
			Bnubes-SVMPIII-6	C.C(+57.02)DAATC(+57.02)K.L	N	42.38	824.3157	7	-0.5	413.1628	2	20.18	2.46E4	431	437	Carbamidomethylation
			Bnubes-SVMPIII-6	C.DC(+57.02)GPLWN(+.98)C(+57.02)QNPC(+57.02)C(+57.02)DAATC(+57.02)K.L	Y	29.28	2326.8535	19	-3.0	776.6189	3	4.83	1.44E4	419	437	Carbamidomethylation; Deamidation (NQ)
		9	Bnubes-SVMPII-4	R.ARGDDM(+15.99)DDYC(+57.02)NGISAGC(+57.02)PR.N	Y	138.73	2144.83	19	1.4	715.948	3	28.26	63500000	459	477	Oxidation (M); Carbamidomethylation
			Bnubes-SVMPII-4	K.LRPGAQC(+57.02)AEGLC(+57.02)C(+57.02)DQC(+57.02)R.F	N	128.13	2049.86	17	2.2	684.292	3	27.13	10300000000	432	448	Carbamidomethylation
			Bnubes-SVMPII-4	R.GDDM(+15.99)DDYC(+57.02)NGISAGC(+57.02)PR.N	Y	121.12	1917.69	17	1.8	959.851	2	31.43	7290000	461	477	Oxidation (M); Carbamidomethylation
			Bnubes-SVMPII-4	R.RARGDDMDDYC(+57.02)NGISAGC(+57.02)PR.N	Y	116.74	2284.94	20	1.1	572.239	4	29.17	9650000	458	477	Carbamidomethylation
			Bnubes-SVMPII-4	K.LRPGAQC(+57.02)AEGLC(+57.02)C(+57.02)DQC(+57.02)RFM(+15.99)K.E	N	115.25	2472.06	20	1.9	619.02	4	29.48	114000000	432	451	Carbamidomethylation; Oxidation (M)
			Bnubes-SVMPII-4	R.GDDMDDYC(+57.02)NGISAGC(+57.02)PR.N	Y	114.72	1901.7	17	2	951.853	2	34.36	7180000	461	477	Carbamidomethylation
			Bnubes-SVMPII-4	S.APANPC(+57.02)C(+57.02)DAATC(+57.02)K.L	N	111.62	1434.57	13	1.1	718.289	2	23.9	2150000	419	431	Carbamidomethylation
			Bnubes-SVMPII-4	R.FMKEGTVC(+57.02)R.R	N	108.28	1126.53	9	-0.2	564.268	2	7.32	1180000000	449	457	Carbamidomethylation
			Bnubes-SVMPII-4	R.ARGDDMDDYC(+57.02)NGISAGC(+57.02)PRNPFH.A	Y	104.64	2624.06	23	1.5	657.02	4	36.85	12600000	459	481	Carbamidomethylation
			Bnubes-SVMPII-4	C.KLRPGAQC(+57.02)AEGLC(+57.02)C(+57.02)DQC(+57.02)R.F	N	102.81	2177.96	18	1.2	545.494	4	25.64	1570000	431	448	Carbamidomethylation
			Bnubes-SVMPII-4	R.RARGDDM(+15.99)DDYC(+57.02)NGISAGC(+57.02)PR.N	Y	102.34	2300.93	20	3	576.239	4	26.24	17000000	458	477	Oxidation (M); Carbamidomethylation
			Bnubes-SVMPII-4	R.ARGDDMDDYC(+57.02)NGISAGC(+57.02)PR.N	Y	100.96	2128.84	19	1.8	710.617	3	31.86	37800000	459	477	Carbamidomethylation
			Bnubes-SVMPII-4	R.ARGDDM(+15.99)DDYC(+57.02)NGISAGC(+57.02)PRNPFH.A	Y	99.19	2640.05	23	2.8	661.019	4	33.77	32600000	459	481	Oxidation (M); Carbamidomethylation
			Bnubes-SVMPII-4	R.FM(+15.99)KEGTVC(+57.02)R.R	N	89.94	1142.52	9	0.9	572.265	2	2.49	1420000000	449	457	Oxidation (M); Carbamidomethylation
			Bnubes-SVMPII-4	K.LRPGAQC(+57.02)AEGLC(+57.02)C(+57.02)DQC(+57.02)RFM(+15.99)KEGTVC(+57.02)R.R	N	88.93	3174.37	26	0.8	794.597	4	29.89	27900000	432	457	Carbamidomethylation; Oxidation (M)
			Bnubes-SVMPII-4	K.LRPGAQC(+57.02)AEGLC(+57.02)C(+57.02)DQ(+.98)C(+57.02)RFM(+15.99)K.E	N	87.39	2473.04	20	1	619.265	4	30.89	1360000	432	451	Carbamidomethylation; Deamidation (NQ); Oxidation (M)
			Bnubes-SVMPII-4	L.RPGAQC(+57.02)AEGLC(+57.02)C(+57.02)DQC(+57.02)R.F	N	86.43	1936.78	16	0.3	646.596	3	25.67	3610000	433	448	Carbamidomethylation
			Bnubes-SVMPII-4	E.VGEEC(+57.02)DC(+57.02)SAPANPC(+57.02)C(+57.02)DAATC(+57.02)K.L	Y	77.63	2370.86	21	2.1	1186.44	2	27.93	17900000	411	431	Carbamidomethylation
			Bnubes-SVMPII-4	K.LRPGAQC(+57.02)AEGLC(+57.02)C(+57.02)DQ(+.98)C(+57.02)R.F	N	76.1	2050.84	17	9.7	684.625	3	27.13	2970000000	432	448	Carbamidomethylation; Deamidation (NQ)
			Bnubes-SVMPII-4	K.LRPGAQC(+57.02)AEGLC(+57.02)C(+57.02)DQ.C	N	75.99	1733.73	15	2.2	867.869	2	29.67	11300000	432	446	Carbamidomethylation
			Bnubes-SVMPII-4	Q.C(+57.02)AEGLC(+57.02)C(+57.02)DQC(+57.02)R.F	N	74.95	1427.51	11	1.7	714.757	2	25.51	3550000	438	448	Carbamidomethylation
			Bnubes-SVMPII-4	K.LRPGAQ(+.98)C(+57.02)AEGLC(+57.02)C(+57.02)DQC(+57.02)R.F	N	73.54	2050.84	17	9.7	684.625	3	27.13	2970000000	432	448	Deamidation (NQ); Carbamidomethylation
			Bnubes-SVMPII-4	K.LRPGAQC(+57.02)AEGLC(+57.02)C(+57.02).D	N	71.64	1490.64	13	1.5	746.326	2	29.75	2520000	432	444	Carbamidomethylation
			Bnubes-SVMPII-4	K.LRPGAQC(+57.02)AEGL.C	N	71.27	1170.58	11	1.3	586.296	2	29.49	40900000	432	442	Carbamidomethylation
			Bnubes-SVMPII-4	K.LRPGAQC(+57.02)AEGLC(+57.02)C(+57.02)DQC(+57.02)RF.M	N	71.12	2196.93	18	1	733.314	3	33.04	1090000	432	449	Carbamidomethylation
			Bnubes-SVMPII-4	F.MKEGTVC(+57.02)R.R	N	69.92	979.458	8	0.6	490.734	2	24.13	14800000	450	457	Carbamidomethylation
			Bnubes-SVMPII-4	N.PC(+57.02)C(+57.02)DAATC(+57.02)K.L	N	67.1	1081.4	9	1.1	541.705	2	20.37	383000	423	431	Carbamidomethylation
			Bnubes-SVMPII-4	A.NPC(+57.02)C(+57.02)DAATC(+57.02)K.L	N	66.73	1195.44	10	-1.2	598.725	2	20.66	0	422	431	Carbamidomethylation
			Bnubes-SVMPII-4	K.LRPGAQC(+57.02)AEGLC(+57.02).C	N	65.69	1330.61	12	1.7	666.311	2	29.02	47600000	432	443	Carbamidomethylation
			Bnubes-SVMPII-4	R.ARGDDM(+15.99)DDYC(+57.02)N(+.98)GISAGC(+57.02)PRNPFH.A	Y	62.49	2641.04	23	4.6	661.266	4	34.46	0	459	481	Oxidation (M); Carbamidomethylation; Deamidation (NQ)
			Bnubes-SVMPII-4	R.ARGDDMDDYC(+57.02)N(+.98)GISAGC(+57.02)PR.N	Y	61.37	2129.82	19	2.7	710.946	3	32.55	828000	459	477	Carbamidomethylation; Deamidation (NQ)
			Bnubes-SVMPII-4	K.LRPGAQC(+57.02)AEGLC(+57.02)C(+57.02)DQC(+57.02)RFMK.E	N	61.21	2456.06	20	-0.2	615.02	4	32.84	0	432	451	Carbamidomethylation
			Bnubes-SVMPII-4	L.EVGEEC(+57.02)DC(+57.02)SAPANPC(+57.02)C(+57.02)DAATC(+57.02)K.L	Y	58.94	2499.91	22	2.4	1250.96	2	28.96	5060000	410	431	Carbamidomethylation
			Bnubes-SVMPII-4	M.KEGTVC(+57.02)R.R	N	58.71	848.417	7	0.1	425.214	2	24.12	5180000	451	457	Carbamidomethylation
			Bnubes-SVMPII-4	G.LC(+57.02)C(+57.02)DQC(+57.02)R.F	N	58.66	1010.37	7	0.1	506.191	2	20.67	240000	442	448	Carbamidomethylation
			Bnubes-SVMPII-4	R.GDDM(+15.99)DDYC(+57.02)NGISAGC(+57.02)PRNPFH.A	Y	56.51	2412.92	21	2.4	805.31	3	37.11	1690000	461	481	Oxidation (M); Carbamidomethylation
			Bnubes-SVMPII-4	K.LRPGAQC(+57.02)AEGLC(+57.02)C(+57.02)D.Q	N	56.4	1605.67	14	-2.2	803.836	2	29.94	3410000	432	445	Carbamidomethylation
			Bnubes-SVMPII-4	G.EEC(+57.02)DC(+57.02)SAPANPC(+57.02)C(+57.02)DAATC(+57.02)K.L	Y	55.99	2214.77	19	2.3	739.263	3	26.35	22200000	413	431	Carbamidomethylation
			Bnubes-SVMPII-4	R.FM(+15.99)KEGTVC(+57.02)RR.A	Y	55.17	1298.62	10	0.3	433.879	3	20.31	5230000	449	458	Oxidation (M); Carbamidomethylation
			Bnubes-SVMPII-4	F.M(+15.99)KEGTVC(+57.02)R.R	N	55.1	995.453	8	0.3	498.731	2	20.16	6220000	450	457	Oxidation (M); Carbamidomethylation
			Bnubes-SVMPII-4	K.LRPGAQC(+57.02)AE.G	N	53.38	1000.48	9	-0.3	501.243	2	21.99	1600000	432	440	Carbamidomethylation
			Bnubes-SVMPII-4	K.LRPGAQC(+57.02)AEG.L	N	53.35	1057.5	10	1.9	529.754	2	22.17	523000	432	441	Carbamidomethylation
			Bnubes-SVMPII-4	K.LRPGAQ(+.98)C(+57.02)AEGLC(+57.02)C(+57.02)DQ(+.98)C(+57.02)RFM(+15.99)K.E	N	52.65	2474.03	20	9.6	619.517	4	30.85	3610000	432	451	Deamidation (NQ); Carbamidomethylation; Oxidation (M)
			Bnubes-SVMPII-4	V.GEEC(+57.02)DC(+57.02)SAPANPC(+57.02)C(+57.02)DAATC(+57.02)K.L	Y	51.89	2271.8	20	-1.3	758.268	3	26.72	7370000	412	431	Carbamidomethylation
			Bnubes-SVMPII-4	K.EGTVC(+57.02)RR.A	Y	48.96	876.424	7	1.6	439.217	2	18.34	817000	452	458	Carbamidomethylation
			Bnubes-SVMPII-4	K.LRPGAQC(+57.02)AEGLC(+57.02)C(+57.02)DQ(+.98)C(+57.02)RFMK.E	N	48.87	2457.05	20	3.1	615.268	4	33.14	778000	432	451	Carbamidomethylation; Deamidation (NQ)
			Bnubes-SVMPII-4	R.ARGDDM(+15.99)DDYC(+57.02)N(+.98)GISAGC(+57.02)PR.N	Y	46.34	2145.81	19	10.7	716.283	3	5.94	1380000	459	477	Oxidation (M); Carbamidomethylation; Deamidation (NQ)
			Bnubes-SVMPII-4	C.C(+57.02)DAATC(+57.02)K.L	N	44.88	824.316	7	-0.1	413.163	2	20.12	23500	425	431	Carbamidomethylation
			Bnubes-SVMPII-4	E.EC(+57.02)DC(+57.02)SAPANPC(+57.02)C(+57.02)DAATC(+57.02)K.L	Y	43.35	2085.73	18	1.1	696.249	3	26.41	4330000	414	431	Carbamidomethylation
			Bnubes-SVMPII-4	K.LRPGAQC(+57.02)AEGLC(+57.02)C(+57.02)DQ(+.98)C(+57.02)RFM(+15.99)KEGTVC(+57.02)R.R	N	42.83	3175.35	26	7.6	794.848	4	2	5920000	432	457	Carbamidomethylation; Deamidation (NQ); Oxidation (M)
			Bnubes-SVMPII-4	R.FMKEGTV.C	N	42.05	810.394	7	0.4	406.203	2	26.95	1980000	449	455
			Bnubes-SVMPII-4	R.FMKEGTVC(+57.02).R	N	40.13	970.425	8	-0.2	486.217	2	26.85	358000	449	456	Carbamidomethylation
			Bnubes-SVMPII-4	D.C(+57.02)SAPANPC(+57.02)C(+57.02)DAATC(+57.02)K.L	Y	39.88	1681.63	15	1.4	841.82	2	24.86	811000	417	431	Carbamidomethylation
			Bnubes-SVMPII-4	K.LRPGAQC(+57.02)A.E	N	39.3	871.433	8	0.7	436.722	2	21.38	390000	432	439	Carbamidomethylation
			Bnubes-SVMPII-4	G.AQC(+57.02)AEGLC(+57.02)C(+57.02)DQC(+57.02)R.F	N	38.44	1626.6	13	2.5	814.306	2	26.1	431000	436	448	Carbamidomethylation
			Bnubes-SVMPII-4	V.GEEC(+57.02)DC(+57.02)SAPAN(+.98)PC(+57.02)C(+57.02)DAATC(+57.02)K.L	Y	37.8	2272.78	20	8.8	758.603	3	26.37	624000	412	431	Carbamidomethylation; Deamidation (NQ)
			Bnubes-SVMPII-4	Q.C(+57.02)RFMKEGTVC(+57.02)R.R	N	36.86	1442.66	11	-10.6	481.886	3	20.99	15000	447	457	Carbamidomethylation
			Bnubes-SVMPII-4	R.FM(+15.99)KEGTV.C	N	34.73	826.389	7	1.8	414.201	2	23.86	2460000	449	455	Oxidation (M)
			Bnubes-SVMPII-4	L.RPGAQ(+.98)C(+57.02)AEGLC(+57.02)C(+57.02)DQC(+57.02)R.F	N	27.78	1937.76	16	10.2	646.931	3	25.98	0	433	448	Deamidation (NQ); Carbamidomethylation
			Bnubes-SVMPII-4	K.LRPGAQ(+.98)C(+57.02)AEGLC(+57.02)C(+57.02)DQ(+.98)C(+57.02)RFM(+15.99)KEGTVC(+57.02)R.R	N	27.46	3176.34	26	13.8	636.281	5	34.54	1400000	432	457	Deamidation (NQ); Carbamidomethylation; Oxidation (M)
			Bnubes-SVMPII-4	P.ANPC(+57.02)C(+57.02)DAATC(+57.02)K.L	N	26.48	1266.48	11	3.8	634.246	2	21.04	53700	421	431	Carbamidomethylation
			Bnubes-SVMPII-4	R.FM(+15.99)KEGTVC(+57.02).R	N	25.67	986.42	8	0.7	494.215	2	24.02	488000	449	456	Oxidation (M); Carbamidomethylation
			Bnubes-SVMPII-4	R.GDDMDDYC(+57.02)NGISAGC(+57.02)PRNPFH.A	Y	24.3	2396.92	21	0	799.977	3	37.94	701000	461	481	Carbamidomethylation
			Bnigro-SVMPII-4	K.LRPGAQC(+57.02)AEGLC(+57.02)C(+57.02)DQC(+57.02)R.F	N	128.13	2049.86	17	2.2	684.292	3	27.13	10300000000	429	445	Carbamidomethylation
			Bnigro-SVMPII-4	K.LRPGAQC(+57.02)AEGLC(+57.02)C(+57.02)DQC(+57.02)RFM(+15.99)K.E	N	115.25	2472.06	20	1.9	619.02	4	29.48	114000000	429	448	Carbamidomethylation; Oxidation (M)
			Bnigro-SVMPII-4	G.APANPC(+57.02)C(+57.02)DAATC(+57.02)K.L	N	111.62	1434.57	13	1.1	718.289	2	23.9	2150000	416	428	Carbamidomethylation
			Bnigro-SVMPII-4	C.GAPANPC(+57.02)C(+57.02)DAATC(+57.02)K.L	N	110.74	1491.59	14	1.4	746.8	2	24.49	4330000	415	428	Carbamidomethylation
			Bnigro-SVMPII-4	C.KLRPGAQC(+57.02)AEGLC(+57.02)C(+57.02)DQC(+57.02)R.F	N	102.81	2177.96	18	1.2	545.494	4	25.64	1570000	428	445	Carbamidomethylation
			Bnigro-SVMPII-4	D.C(+57.02)GAPANPC(+57.02)C(+57.02)DAATC(+57.02)K.L	N	94.73	1651.62	15	1.4	826.815	2	25.25	22400000	414	428	Carbamidomethylation
			Bnigro-SVMPII-4	L.EAGEEC(+57.02)DC(+57.02)GAPANPC(+57.02)C(+57.02)DAATC(+57.02)K.L	N	94.24	2441.86	22	0.9	814.959	3	27.35	42100000	407	428	Carbamidomethylation
			Bnigro-SVMPII-4	E.AGEEC(+57.02)DC(+57.02)GAPANPC(+57.02)C(+57.02)DAATC(+57.02)K.L	N	87.94	2312.82	21	1.5	771.945	3	26.94	139000000	408	428	Carbamidomethylation
			Bnigro-SVMPII-4	K.LRPGAQC(+57.02)AEGLC(+57.02)C(+57.02)DQ(+.98)C(+57.02)RFM(+15.99)K.E	N	87.39	2473.04	20	1	619.265	4	30.89	1360000	429	448	Carbamidomethylation; Deamidation (NQ); Oxidation (M)
			Bnigro-SVMPII-4	L.RPGAQC(+57.02)AEGLC(+57.02)C(+57.02)DQC(+57.02)R.F	N	86.43	1936.78	16	0.3	646.596	3	25.67	3610000	430	445	Carbamidomethylation
			Bnigro-SVMPII-4	C.DC(+57.02)GAPANPC(+57.02)C(+57.02)DAATC(+57.02)K.L	N	82.4	1766.65	16	2.1	884.329	2	26.35	1450000	413	428	Carbamidomethylation
			Bnigro-SVMPII-4	G.EEC(+57.02)DC(+57.02)GAPANPC(+57.02)C(+57.02)DAATC(+57.02)K.L	N	82.09	2184.76	19	2.5	729.26	3	26.7	1540000000	410	428	Carbamidomethylation
			Bnigro-SVMPII-4	K.LRPGAQC(+57.02)AEGLC(+57.02)C(+57.02)DQ(+.98)C(+57.02)R.F	N	76.1	2050.84	17	9.7	684.625	3	27.13	2970000000	429	445	Carbamidomethylation; Deamidation (NQ)
			Bnigro-SVMPII-4	K.LRPGAQC(+57.02)AEGLC(+57.02)C(+57.02)DQ.C	N	75.99	1733.73	15	2.2	867.869	2	29.67	11300000	429	443	Carbamidomethylation
			Bnigro-SVMPII-4	Q.C(+57.02)AEGLC(+57.02)C(+57.02)DQC(+57.02)R.F	N	74.95	1427.51	11	1.7	714.757	2	25.51	3550000	435	445	Carbamidomethylation
			Bnigro-SVMPII-4	A.GEEC(+57.02)DC(+57.02)GAPANPC(+57.02)C(+57.02)DAATC(+57.02)K.L	N	74.74	2241.79	20	-0.5	748.265	3	26.77	215000000	409	428	Carbamidomethylation
			Bnigro-SVMPII-4	E.EC(+57.02)DC(+57.02)GAPANPC(+57.02)C(+57.02)DAATC(+57.02)K.L	N	74.51	2055.72	18	2.3	686.246	3	26.46	181000000	411	428	Carbamidomethylation
			Bnigro-SVMPII-4	K.LRPGAQ(+.98)C(+57.02)AEGLC(+57.02)C(+57.02)DQC(+57.02)R.F	N	73.54	2050.84	17	9.7	684.625	3	27.13	2970000000	429	445	Deamidation (NQ); Carbamidomethylation
			Bnigro-SVMPII-4	K.LRPGAQC(+57.02)AEGLC(+57.02)C(+57.02).D	N	71.64	1490.64	13	1.5	746.326	2	29.75	2520000	429	441	Carbamidomethylation
			Bnigro-SVMPII-4	K.LRPGAQC(+57.02)AEGL.C	N	71.27	1170.58	11	1.3	586.296	2	29.49	40900000	429	439	Carbamidomethylation
			Bnigro-SVMPII-4	K.LRPGAQC(+57.02)AEGLC(+57.02)C(+57.02)DQC(+57.02)RF.M	N	71.12	2196.93	18	1	733.314	3	33.04	1090000	429	446	Carbamidomethylation
			Bnigro-SVMPII-4	N.PC(+57.02)C(+57.02)DAATC(+57.02)K.L	N	67.1	1081.4	9	1.1	541.705	2	20.37	383000	420	428	Carbamidomethylation
			Bnigro-SVMPII-4	A.NPC(+57.02)C(+57.02)DAATC(+57.02)K.L	N	66.73	1195.44	10	-1.2	598.725	2	20.66	0	419	428	Carbamidomethylation
			Bnigro-SVMPII-4	K.LRPGAQC(+57.02)AEGLC(+57.02).C	N	65.69	1330.61	12	1.7	666.311	2	29.02	47600000	429	440	Carbamidomethylation
			Bnigro-SVMPII-4	K.LRPGAQC(+57.02)AEGLC(+57.02)C(+57.02)DQC(+57.02)RFMK.E	N	61.21	2456.06	20	-0.2	615.02	4	32.84	0	429	448	Carbamidomethylation
			Bnigro-SVMPII-4	G.LC(+57.02)C(+57.02)DQC(+57.02)R.F	N	58.66	1010.37	7	0.1	506.191	2	20.67	240000	439	445	Carbamidomethylation
			Bnigro-SVMPII-4	E.C(+57.02)DC(+57.02)GAPANPC(+57.02)C(+57.02)DAATC(+57.02)K.L	N	56.57	1926.68	17	2	964.344	2	26.15	1890000	412	428	Carbamidomethylation
			Bnigro-SVMPII-4	K.LRPGAQC(+57.02)AEGLC(+57.02)C(+57.02)D.Q	N	56.4	1605.67	14	-2.2	803.836	2	29.94	3410000	429	442	Carbamidomethylation
			Bnigro-SVMPII-4	L.LEAGEEC(+57.02)DC(+57.02)GAPANPC(+57.02)C(+57.02)DAATC(+57.02)K.L	N	53.97	2554.95	23	-0.9	852.652	3	29.92	698000	406	428	Carbamidomethylation
			Bnigro-SVMPII-4	K.LRPGAQC(+57.02)AE.G	N	53.38	1000.48	9	-0.3	501.243	2	21.99	1600000	429	437	Carbamidomethylation
			Bnigro-SVMPII-4	K.LRPGAQC(+57.02)AEG.L	N	53.35	1057.5	10	1.9	529.754	2	22.17	523000	429	438	Carbamidomethylation
			Bnigro-SVMPII-4	K.LRPGAQ(+.98)C(+57.02)AEGLC(+57.02)C(+57.02)DQ(+.98)C(+57.02)RFM(+15.99)K.E	N	52.65	2474.03	20	9.6	619.517	4	30.85	3610000	429	448	Deamidation (NQ); Carbamidomethylation; Oxidation (M)
			Bnigro-SVMPII-4	K.LRPGAQC(+57.02)AEGLC(+57.02)C(+57.02)DQ(+.98)C(+57.02)RFMK.E	N	48.87	2457.05	20	3.1	615.268	4	33.14	778000	429	448	Carbamidomethylation; Deamidation (NQ)
			Bnigro-SVMPII-4	A.GEEC(+57.02)DC(+57.02)GAPAN(+.98)PC(+57.02)C(+57.02)DAATC(+57.02)K.L	N	47.19	2242.77	20	9.1	748.6	3	27.79	789000	409	428	Carbamidomethylation; Deamidation (NQ)
			Bnigro-SVMPII-4	C.C(+57.02)DAATC(+57.02)K.L	N	44.88	824.316	7	-0.1	413.163	2	20.12	23500	422	428	Carbamidomethylation
			Bnigro-SVMPII-4	K.LRPGAQC(+57.02)A.E	N	39.3	871.433	8	0.7	436.722	2	21.38	390000	429	436	Carbamidomethylation
			Bnigro-SVMPII-4	G.AQC(+57.02)AEGLC(+57.02)C(+57.02)DQC(+57.02)R.F	N	38.44	1626.6	13	2.5	814.306	2	26.1	431000	433	445	Carbamidomethylation
			Bnigro-SVMPII-4	K.LRPGAQC(+57.02)AEGLC(+57.02)C(+57.02)DQ(+.98)C(+57.02)RFM(+15.99)KERTVC(+57.02).R	Y	35.09	3118.33	25	3.7	780.59	4	31.83	0	429	453	Carbamidomethylation; Deamidation (NQ); Oxidation (M)
			Bnigro-SVMPII-4	K.LRPGAQC(+57.02)AEGLC(+57.02)C(+57.02)DQC(+57.02)RFM(+15.99)KERTVC(+57.02).R	Y	34.54	3117.35	25	-1.8	780.339	4	31.62	11800000	429	453	Carbamidomethylation; Oxidation (M)
			Bnigro-SVMPII-4	A.GEEC(+57.02)DC(+57.02)GAPANPC(+57.02)C(+57.02)DAATC(+57.02)KLRPGAQC(+57.02)AEGLC(+57.02)C(+57.02)DQC(+57.02)R.F	N	33.66	4273.63	37	3.7	1069.41	4	32.74	7750000	409	445	Carbamidomethylation
			Bnigro-SVMPII-4	G.EEC(+57.02)DC(+57.02)GAPANPC(+57.02)C(+57.02)DAATC(+57.02)KLRPGAQC(+57.02)AEGLC(+57.02)C(+57.02)DQC(+57.02)R.F	N	33.44	4216.61	36	2.7	1055.16	4	32.77	49900000	410	445	Carbamidomethylation
			Bnigro-SVMPII-4	L.RPGAQ(+.98)C(+57.02)AEGLC(+57.02)C(+57.02)DQC(+57.02)R.F	N	27.78	1937.76	16	10.2	646.931	3	25.98	0	430	445	Deamidation (NQ); Carbamidomethylation
			Bnigro-SVMPII-4	P.ANPC(+57.02)C(+57.02)DAATC(+57.02)K.L	N	26.48	1266.48	11	3.8	634.246	2	21.04	53700	418	428	Carbamidomethylation
			Bnubes-SVMPIII-6	K.LRPGAQC(+57.02)AEGLC(+57.02)C(+57.02).Y	N	71.64	1490.64	13	1.5	746.326	2	29.75	2520000	438	450	Carbamidomethylation
			Bnubes-SVMPIII-6	K.LRPGAQC(+57.02)AEGL.C	N	71.27	1170.58	11	1.3	586.296	2	29.49	40900000	438	448	Carbamidomethylation
			Bnubes-SVMPIII-6	N.PC(+57.02)C(+57.02)DAATC(+57.02)K.L	N	67.1	1081.4	9	1.1	541.705	2	20.37	383000	429	437	Carbamidomethylation
			Bnubes-SVMPIII-6	Q.NPC(+57.02)C(+57.02)DAATC(+57.02)K.L	N	66.73	1195.44	10	-1.2	598.725	2	20.66	0	428	437	Carbamidomethylation
			Bnubes-SVMPIII-6	K.LRPGAQC(+57.02)AEGLC(+57.02).C	N	65.69	1330.61	12	1.7	666.311	2	29.02	47600000	438	449	Carbamidomethylation
			Bnubes-SVMPIII-6	K.LRPGAQC(+57.02)AE.G	N	53.38	1000.48	9	-0.3	501.243	2	21.99	1600000	438	446	Carbamidomethylation
			Bnubes-SVMPIII-6	K.LRPGAQC(+57.02)AEG.L	N	53.35	1057.5	10	1.9	529.754	2	22.17	523000	438	447	Carbamidomethylation
			Bnubes-SVMPIII-6	C.DC(+57.02)GPLWN(+.98)C(+57.02)QNPC(+57.02)C(+57.02)DAATC(+57.02)K.L	Y	46.68	2326.85	19	-4.9	776.617	3	28.28	5920000	419	437	Carbamidomethylation; Deamidation (NQ)
			Bnubes-SVMPIII-6	C.DC(+57.02)GPLWNC(+57.02)QN(+.98)PC(+57.02)C(+57.02)DAATC(+57.02)K.L	Y	46.23	2326.85	19	-6	776.616	3	27.21	2590000	419	437	Carbamidomethylation; Deamidation (NQ)
			Bnubes-SVMPIII-6	C.C(+57.02)DAATC(+57.02)K.L	N	44.88	824.316	7	-0.1	413.163	2	20.12	23500	431	437	Carbamidomethylation
			Bnubes-SVMPIII-6	K.LRPGAQC(+57.02)A.E	N	39.3	871.433	8	0.7	436.722	2	21.38	390000	438	445	Carbamidomethylation
			Bnubes-SVMPIII-6	A.PDAC(+57.02)FNHNLQ(+.98)GQ(+.98)GDFYC(+57.02)RR.E	Y	23.72	2355.97	19	10.2	590.004	4	25.13	0	525	543	Carbamidomethylation; Deamidation (NQ)
			Bnigro-SVMPIII-4	K.LRQGAQ(+.98)C(+57.02)AEGLC(+57.02)C(+57.02)DQC(+57.02)R.F	N	79.94	2081.85	17	-7.6	694.948	3	28.2	10300000	438	454	Deamidation (NQ); Carbamidomethylation
			Bnigro-SVMPIII-4	Q.C(+57.02)AEGLC(+57.02)C(+57.02)DQC(+57.02)R.F	N	74.95	1427.51	11	1.7	714.757	2	25.51	3550000	444	454	Carbamidomethylation
			Bnigro-SVMPIII-4	N.PC(+57.02)C(+57.02)DAATC(+57.02)K.L	N	67.1	1081.4	9	1.1	541.705	2	20.37	383000	429	437	Carbamidomethylation
			Bnigro-SVMPIII-4	Q.NPC(+57.02)C(+57.02)DAATC(+57.02)K.L	N	66.73	1195.44	10	-1.2	598.725	2	20.66	0	428	437	Carbamidomethylation
			Bnigro-SVMPIII-4	G.LC(+57.02)C(+57.02)DQC(+57.02)R.F	N	58.66	1010.37	7	0.1	506.191	2	20.67	240000	448	454	Carbamidomethylation
			Bnigro-SVMPIII-4	I.VSPPVC(+57.02)GNELLEMGEEC(+57.02)DC(+57.02)GSPRN(+.98)C(+57.02)QNPC(+57.02)C(+57.02)DAATC(+57.02)K.L	Y	47.18	4171.62	36	-5.1	1043.9	4	31.11	94600000	402	437	Carbamidomethylation; Deamidation (NQ)
			Bnigro-SVMPIII-4	I.VSPPVC(+57.02)GN(+.98)ELLEMGEEC(+57.02)DC(+57.02)GSPRNC(+57.02)QNPC(+57.02)C(+57.02)DAATC(+57.02)K.L	Y	46.58	4171.62	36	-5.1	1043.9	4	31.11	94600000	402	437	Carbamidomethylation; Deamidation (NQ)
			Bnigro-SVMPIII-4	K.LRQGAQC(+57.02)AEGLC(+57.02)C(+57.02)DQC(+57.02)R.F	N	45.67	2080.87	17	2.9	694.628	3	27.42	0	438	454	Carbamidomethylation
			Bnigro-SVMPIII-4	C.C(+57.02)DAATC(+57.02)K.L	N	44.88	824.316	7	-0.1	413.163	2	20.12	23500	431	437	Carbamidomethylation
			Bnigro-SVMPIII-4	I.VSPPVC(+57.02)GNELLEMGEEC(+57.02)DC(+57.02)GSPRNC(+57.02)Q(+.98)NPC(+57.02)C(+57.02)DAATC(+57.02)K.L	Y	44.23	4171.62	36	-5.1	1043.9	4	31.11	94600000	402	437	Carbamidomethylation; Deamidation (NQ)
			Bnigro-SVMPIII-4	G.AQC(+57.02)AEGLC(+57.02)C(+57.02)DQC(+57.02)R.F	N	38.44	1626.6	13	2.5	814.306	2	26.1	431000	442	454	Carbamidomethylation
			Bnigro-SVMPIII-4	K.LRQ(+.98)GAQC(+57.02)AEGLC(+57.02)C(+57.02)DQC(+57.02)R.F	N	29.57	2081.85	17	-7.6	694.948	3	28.2	6770000	438	454	Deamidation (NQ); Carbamidomethylation
			Bnubes-SVMPII-3	Q.C(+57.02)AEGLC(+57.02)C(+57.02)DQC(+57.02)R.F	N	74.95	1427.51	11	1.7	714.757	2	25.51	3550000	437	447	Carbamidomethylation
			Bnubes-SVMPII-3	N.PC(+57.02)C(+57.02)DAATC(+57.02)K.L	N	67.1	1081.4	9	1.1	541.705	2	20.37	383000	422	430	Carbamidomethylation
			Bnubes-SVMPII-3	Q.NPC(+57.02)C(+57.02)DAATC(+57.02)K.L	N	66.73	1195.44	10	-1.2	598.725	2	20.66	0	421	430	Carbamidomethylation
			Bnubes-SVMPII-3	G.LC(+57.02)C(+57.02)DQC(+57.02)R.F	N	58.66	1010.37	7	0.1	506.191	2	20.67	240000	441	447	Carbamidomethylation
			Bnubes-SVMPII-3	P.AN(+.98)C(+57.02)Q(+.98)NPC(+57.02)C(+57.02)DAATC(+57.02)K.L	N	55.24	1670.58	14	12.9	836.303	2	26.35	1150000	417	430	Deamidation (NQ); Carbamidomethylation
			Bnubes-SVMPII-3	C.C(+57.02)DAATC(+57.02)K.L	N	44.88	824.316	7	-0.1	413.163	2	20.12	23500	424	430	Carbamidomethylation
			Bnubes-SVMPII-3	K.LTTGSQ(+.98)C(+57.02)AEGLC(+57.02)C(+57.02)DQC(+57.02)R.F	Y	38.98	2015.78	17	10.9	1008.9	2	31.7	3180000	431	447	Deamidation (NQ); Carbamidomethylation
			Bnubes-SVMPII-3	E.C(+57.02)DC(+57.02)GLPANC(+57.02)QNPC(+57.02)C(+57.02)DAATC(+57.02)K.L	Y	35.84	2370.86	20	4.8	1186.44	2	27.93	17900000	411	430	Carbamidomethylation
			Bnubes-SVMPII-3	C.DC(+57.02)GLPAN(+.98)C(+57.02)QN(+.98)PC(+57.02)C(+57.02)DAATC(+57.02)K.L	Y	32.84	2212.8	19	1.9	738.603	3	29.52	1210000	412	430	Carbamidomethylation; Deamidation (NQ)
			Bnubes-SVMPII-3	P.ANC(+57.02)Q(+.98)N(+.98)PC(+57.02)C(+57.02)DAATC(+57.02)K.L	N	31.38	1670.58	14	12.9	836.303	2	26.35	1150000	417	430	Carbamidomethylation; Deamidation (NQ)
			Bnubes-SVMPII-3	C.DC(+57.02)GLPANC(+57.02)Q(+.98)N(+.98)PC(+57.02)C(+57.02)DAATC(+57.02)K.L	Y	29.45	2212.8	19	1.3	1107.4	2	29.49	2350000	412	430	Carbamidomethylation; Deamidation (NQ)
			Bnubes-SVMPII-3	C.DC(+57.02)GLPANC(+57.02)QNPC(+57.02)C(+57.02)DAATC(+57.02)KLTTGSQC(+57.02)AEGLC(+57.02)C(+57.02)DQC(+57.02)R.F	Y	24.73	4207.61	36	-5.5	1052.9	4	34.36	12200000	412	447	Carbamidomethylation
			Bnigro-SVMPII-3	Q.C(+57.02)AEGLC(+57.02)C(+57.02)DQC(+57.02)R.F	N	74.95	1427.51	11	1.7	714.757	2	25.51	3550000	437	447	Carbamidomethylation
			Bnigro-SVMPII-3	N.PC(+57.02)C(+57.02)DAATC(+57.02)K.L	N	67.1	1081.4	9	1.1	541.705	2	20.37	383000	422	430	Carbamidomethylation
			Bnigro-SVMPII-3	Q.NPC(+57.02)C(+57.02)DAATC(+57.02)K.L	N	66.73	1195.44	10	-1.2	598.725	2	20.66	0	421	430	Carbamidomethylation
			Bnigro-SVMPII-3	G.LC(+57.02)C(+57.02)DQC(+57.02)R.F	N	58.66	1010.37	7	0.1	506.191	2	20.67	240000	441	447	Carbamidomethylation
			Bnigro-SVMPII-3	P.AN(+.98)C(+57.02)Q(+.98)NPC(+57.02)C(+57.02)DAATC(+57.02)K.L	N	55.24	1670.58	14	12.9	836.303	2	26.35	1150000	417	430	Deamidation (NQ); Carbamidomethylation
			Bnigro-SVMPII-3	C.C(+57.02)DAATC(+57.02)K.L	N	44.88	824.316	7	-0.1	413.163	2	20.12	23500	424	430	Carbamidomethylation
			Bnigro-SVMPII-3	K.LTTGSQ(+.98)C(+57.02)AEGLC(+57.02)C(+57.02)DQC(+57.02)R.F	Y	38.98	2015.78	17	10.9	1008.9	2	31.7	3180000	431	447	Deamidation (NQ); Carbamidomethylation
			Bnigro-SVMPII-3	E.C(+57.02)DC(+57.02)GLPANC(+57.02)QNPC(+57.02)C(+57.02)DAATC(+57.02)K.L	Y	35.84	2370.86	20	4.8	1186.44	2	27.93	17900000	411	430	Carbamidomethylation
			Bnigro-SVMPII-3	C.DC(+57.02)GLPAN(+.98)C(+57.02)QN(+.98)PC(+57.02)C(+57.02)DAATC(+57.02)K.L	Y	32.84	2212.8	19	1.9	738.603	3	29.52	1210000	412	430	Carbamidomethylation; Deamidation (NQ)
			Bnigro-SVMPII-3	P.ANC(+57.02)Q(+.98)N(+.98)PC(+57.02)C(+57.02)DAATC(+57.02)K.L	N	31.38	1670.58	14	12.9	836.303	2	26.35	1150000	417	430	Carbamidomethylation; Deamidation (NQ)
			Bnigro-SVMPII-3	C.DC(+57.02)GLPANC(+57.02)Q(+.98)N(+.98)PC(+57.02)C(+57.02)DAATC(+57.02)K.L	Y	29.45	2212.8	19	1.3	1107.4	2	29.49	2350000	412	430	Carbamidomethylation; Deamidation (NQ)
			Bnigro-SVMPII-3	C.DC(+57.02)GLPANC(+57.02)QNPC(+57.02)C(+57.02)DAATC(+57.02)KLTTGSQC(+57.02)AEGLC(+57.02)C(+57.02)DQC(+57.02)R.F	Y	24.73	4207.61	36	-5.5	1052.9	4	34.36	12200000	412	447	Carbamidomethylation
			Bnigro-SVMPII-2	N.PC(+57.02)C(+57.02)DAATC(+57.02)K.L	N	67.1	1081.4	9	1.1	541.705	2	20.37	383000	427	435	Carbamidomethylation
			Bnigro-SVMPII-2	Q.NPC(+57.02)C(+57.02)DAATC(+57.02)K.L	N	66.73	1195.44	10	-1.2	598.725	2	20.66	0	426	435	Carbamidomethylation
			Bnigro-SVMPII-2	D.C(+57.02)PNKGFYG	N	63.25	941.407	8	2.3	471.709	2	26.3	5230000	479	486	Carbamidomethylation
			Bnigro-SVMPII-2	G.LC(+57.02)C(+57.02)DQC(+57.02)R.F	N	58.66	1010.37	7	0.1	506.191	2	20.67	240000	446	452	Carbamidomethylation
			Bnigro-SVMPII-2	P.AN(+.98)C(+57.02)Q(+.98)NPC(+57.02)C(+57.02)DAATC(+57.02)K.L	N	55.24	1670.58	14	12.9	836.303	2	26.35	1150000	422	435	Deamidation (NQ); Carbamidomethylation
			Bnigro-SVMPII-2	A.DC(+57.02)PNKGFYG	N	48.27	1056.43	9	1.4	529.222	2	28.96	1560000	478	486	Carbamidomethylation
			Bnigro-SVMPII-2	C.C(+57.02)DAATC(+57.02)K.L	N	44.88	824.316	7	-0.1	413.163	2	20.12	23500	429	435	Carbamidomethylation
			Bnigro-SVMPII-2	T.VC(+57.02)RVARGDWN(+.98)N(+.98)DYC(+57.02)TGQ(+.98)SADC(+57.02)PNK.G	Y	35.71	2845.15	24	-14.4	712.281	4	24.18	0	459	482	Carbamidomethylation; Deamidation (NQ)
			Bnigro-SVMPII-2	R.GDWNNDYC(+57.02)TGQSADC(+57.02)PNKGFYG	Y	34.93	2524.96	22	-8.9	842.65	3	33.79	1300000	465	486	Carbamidomethylation
			Bnigro-SVMPII-2	V.SPPVC(+57.02)GNYYREM(+15.99)GEDC(+57.02)DC(+57.02)GPPANC(+57.02)QNPC(+57.02)C(+57.02)DAATC(+57.02)K.L	N	32.87	4125.52	35	12.3	1032.4	4	28.93	671000	401	435	Carbamidomethylation; Oxidation (M)
			Bnigro-SVMPII-2	P.ANC(+57.02)Q(+.98)N(+.98)PC(+57.02)C(+57.02)DAATC(+57.02)K.L	N	31.38	1670.58	14	12.9	836.303	2	26.35	1150000	422	435	Carbamidomethylation; Deamidation (NQ)
			Bnigro-SVMPII-2	C.DC(+57.02)GPPANC(+57.02)Q(+.98)N(+.98)PC(+57.02)C(+57.02)DAATC(+57.02)K.L	N	26.5	2196.76	19	0.6	1099.38	2	30.59	987000	417	435	Carbamidomethylation; Deamidation (NQ)
			Bnigro-SVMPII-2	R.GDWNN(+.98)DYC(+57.02)TGQ(+.98)SADC(+57.02)PNKGFYG	Y	26.03	2526.93	22	9.3	843.322	3	32.66	7120000	465	486	Deamidation (NQ); Carbamidomethylation
			Bnigro-SVMPII-2	R.VARGDWN(+.98)N(+.98)DYC(+57.02)TGQ(+.98)SADC(+57.02)PNKGFYG	Y	25.46	2854.12	25	14.6	714.545	4	31.85	0	462	486	Deamidation (NQ); Carbamidomethylation
			Bnigro-SVMPII-2	R.VARGDWNNDYC(+57.02)TGQSADC(+57.02)PNKGFYG	Y	25.02	2851.17	25	-6.3	713.792	4	31.85	29800	462	486	Carbamidomethylation
			Bnigro-SVMPIII-2	K.LRQGAQ(+.98)C(+57.02)AEGLC(+57.02)C(+57.02)DQC(+57.02)R.F	N	79.94	2081.85	17	-7.6	694.948	3	28.2	10300000	437	453	Deamidation (NQ); Carbamidomethylation
			Bnigro-SVMPIII-2	Q.C(+57.02)AEGLC(+57.02)C(+57.02)DQC(+57.02)R.F	N	74.95	1427.51	11	1.7	714.757	2	25.51	3550000	443	453	Carbamidomethylation
			Bnigro-SVMPIII-2	G.LC(+57.02)C(+57.02)DQC(+57.02)R.F	N	58.66	1010.37	7	0.1	506.191	2	20.67	240000	447	453	Carbamidomethylation
			Bnigro-SVMPIII-2	K.LRQGAQC(+57.02)AEGLC(+57.02)C(+57.02)DQC(+57.02)R.F	N	45.67	2080.87	17	2.9	694.628	3	27.42	0	437	453	Carbamidomethylation
			Bnigro-SVMPIII-2	C.C(+57.02)DAATC(+57.02)K.L	N	44.88	824.316	7	-0.1	413.163	2	20.12	23500	430	436	Carbamidomethylation
			Bnigro-SVMPIII-2	G.AQC(+57.02)AEGLC(+57.02)C(+57.02)DQC(+57.02)R.F	N	38.44	1626.6	13	2.5	814.306	2	26.1	431000	441	453	Carbamidomethylation
			Bnigro-SVMPIII-2	K.LRQ(+.98)GAQC(+57.02)AEGLC(+57.02)C(+57.02)DQC(+57.02)R.F	N	29.57	2081.85	17	-7.6	694.948	3	28.2	6770000	437	453	Deamidation (NQ); Carbamidomethylation
			Bnigro-SVMPIII-2	R.TDVVSPPVC(+57.02)GN(+.98)YFVEM(+15.99)GEEC(+57.02)DC(+57.02)GSPATC(+57.02)RDTC(+57.02)C(+57.02)DAATC(+57.02)K.L	Y	27.22	4491.71	39	-9.3	1123.92	4	33.24	6910000	398	436	Carbamidomethylation; Deamidation (NQ); Oxidation (M)
		10	Bnubes-BPP-1	ZKWDPPPISPP	Y	de novo				622.82	2
			Bnigro-BPP-1
		11A	Bnubes-PLA2-3	K.TDRYSHSLKDKTIVC(+57.02)GENKPC(+57.02)LK.E	Y	130.00	2748.3687	23	-0.1	688.0962	4	26.30	1.78E7	77	99	Carbamidomethylation
			Bnubes-PLA2-3	R.YSHSLKDKTIVC(+57.02)GENKPC(+57.02)LK.E	Y	119.07	2376.1929	20	-1.4	595.0519	4	25.86	1.36E8	80	99	Carbamidomethylation
			Bnubes-PLA2-3	K.TIVC(+57.02)GENKPC(+57.02)LKELC(+57.02)EC(+57.02)DK.A	Y	110.59	2352.0581	19	4.7	589.0219	4	31.42	6.62E8	88	106	Carbamidomethylation
			Bnubes-PLA2-3	K.NAATSYVAYGC(+57.02)NC(+57.02)GVGGRGQPK.D	Y	110.16	2286.0269	22	0.7	763.0132	3	31.03	1.25E8	32	53	Carbamidomethylation
			Bnubes-PLA2-3	K.DKTIVC(+57.02)GENKPC(+57.02)LKELC(+57.02)EC(+57.02)DK.A	Y	107.40	2595.1802	21	4.3	649.8021	4	30.91	1.02E8	86	106	Carbamidomethylation
			Bnubes-PLA2-3	K.NAATSYVAYGC(+57.02)NC(+57.02)GVGGR.G	Y	104.04	1875.7992	18	4.1	626.2733	3	36.19	4.65E9	32	49	Carbamidomethylation
			Bnubes-PLA2-3	K.NAATSYVAYGC(+57.02)NC(+57.02)GVGGRGQ(+.98)PK.D	Y	100.38	2287.0110	22	1.7	763.3420	3	31.45	2.17E7	32	53	Carbamidomethylation; Deamidation (NQ)
			Bnubes-PLA2-3	K.ALAIC(+57.02)LGENVNTYNKEYKIHM(+15.99)K.F	Y	94.56	2624.3091	22	3.6	657.0839	4	36.50	3.48E7	107	128	Carbamidomethylation; Oxidation (M)
			Bnubes-PLA2-3	R.YSHSLKDKTIVC(+57.02)GENKPC(+57.02)LKELC(+57.02)EC(+57.02)DK.A	Y	93.70	3310.5454	27	1.5	828.6411	4	30.18	5.73E6	80	106	Carbamidomethylation
			Bnubes-PLA2-3	K.DKTIVC(+57.02)GENKPC(+57.02)LK.E	Y	93.42	1660.8276	14	3.0	554.6156	3	25.45	8.84E8	86	99	Carbamidomethylation
			Bnubes-PLA2-3	K.DATDRC(+57.02)C(+57.02)FVHKC(+57.02)C(+57.02)YK.K	Y	92.50	2018.8219	15	1.6	505.7112	4	24.98	5.46E7	54	68	Carbamidomethylation
			Bnubes-PLA2-3	K.N(+.98)AATSYVAYGC(+57.02)NC(+57.02)GVGGR.G	Y	92.20	1876.7832	18	2.1	626.6001	3	37.56	5.67E7	32	49	Deamidation (NQ); Carbamidomethylation
			Bnubes-PLA2-3	K.NAATSYVAYGC(+57.02)NC(+57.02)GVGGRGQPKDATDR.C	Y	90.35	2844.2668	27	1.5	712.0718	4	30.30	5.23E6	32	58	Carbamidomethylation
			Bnubes-PLA2-3	K.C(+57.02)C(+57.02)YKKLTDC(+57.02)NPK.T	Y	89.04	1585.7051	12	2.7	529.5746	3	23.24	4.04E6	65	76	Carbamidomethylation
			Bnubes-PLA2-3	K.LTDC(+57.02)NPKTDRYSHSLKDK.T	Y	87.63	2177.0535	18	2.4	545.2694	4	22.98	2.91E8	70	87	Carbamidomethylation
			Bnubes-PLA2-3	K.LTDC(+57.02)NPKTDR.Y	Y	86.75	1218.5663	10	1.0	610.2882	2	20.62	4.77E8	70	79	Carbamidomethylation
			Bnubes-PLA2-3	K.TIVC(+57.02)GENKPC(+57.02)LK.E	Y	86.60	1417.7057	12	2.0	473.5746	3	26.80	6.99E9	88	99	Carbamidomethylation
			Bnubes-PLA2-3	T.SYVAYGC(+57.02)NC(+57.02)GVGGR.G	Y	85.40	1518.6344	14	2.4	760.3228	2	30.93	7.66E6	36	49	Carbamidomethylation
			Bnubes-PLA2-3	K.ALAIC(+57.02)LGENVNTYNKEYKIHMK.F	Y	85.13	2608.3142	22	1.9	653.0840	4	37.80	1.69E7	107	128	Carbamidomethylation
			Bnubes-PLA2-3	K.IHM(+15.99)KFLC(+57.02)EKPDAC(+57.02)	Y	84.45	1663.7521	13	1.5	832.8807	2	26.54	2.53E8	125	137	Oxidation (M); Carbamidomethylation
			Bnubes-PLA2-3	K.KLTDC(+57.02)NPKTDR.Y	Y	83.73	1346.6613	11	0.0	674.3348	2	20.56	2.68E8	69	79	Carbamidomethylation
			Bnubes-PLA2-3	K.TDRYSHSLKDK.T	Y	83.51	1348.6735	11	0.8	675.3414	2	20.15	2.01E9	77	87
			Bnubes-PLA2-3	D.KALAIC(+57.02)LGENVNTYNKEYK.I	Y	83.31	2227.1306	19	2.4	557.7887	4	35.04	9.91E6	106	124	Carbamidomethylation
			Bnubes-PLA2-3	A.TSYVAYGC(+57.02)NC(+57.02)GVGGR.G	Y	83.21	1619.6820	15	1.6	810.8458	2	31.59	5.99E6	35	49	Carbamidomethylation
			Bnubes-PLA2-3	R.GQPKDATDR.C	N	83.15	986.4781	9	1.1	494.2446	2	19.83	5.25E7	50	58
			Bnubes-PLA2-3	N.AATSYVAYGC(+57.02)NC(+57.02)GVGGR.G	Y	82.79	1761.7562	17	1.2	881.8823	2	32.25	1.29E7	33	49	Carbamidomethylation
			Bnubes-PLA2-3	K.LTDC(+57.02)NPKTDRYSHSLK.D	Y	82.42	1933.9316	16	0.6	645.6486	3	23.64	8.2E7	70	85	Carbamidomethylation
			Bnubes-PLA2-3	K.M(+15.99)ILLETGKNAATSYVAYGC(+57.02)NC(+57.02)GVGGRGQPK.D	Y	82.34	3187.5212	30	-1.0	797.8831	4	37.56	5.05E6	24	53	Oxidation (M); Carbamidomethylation
			Bnubes-PLA2-3	K.IHMKFLC(+57.02)EKPDAC(+57.02)	Y	81.56	1647.7571	13	2.7	550.2585	3	31.95	3.17E7	125	137	Carbamidomethylation
			Bnubes-PLA2-3	K.NAATSYVAYGC(+57.02)N(+.98)C(+57.02)GVGGR.G	Y	79.79	1876.7832	18	13.4	939.4071	2	36.19	4.95E7	32	49	Carbamidomethylation; Deamidation (NQ)
			Bnubes-PLA2-3	Y.VAYGC(+57.02)NC(+57.02)GVGGR.G	Y	79.61	1268.5391	12	0.8	635.2744	2	26.07	3.68E7	38	49	Carbamidomethylation
			Bnubes-PLA2-3	R.GQPKDATDRC(+57.02)C(+57.02)FVHK.C	Y	78.77	1817.8301	15	1.3	455.4633	4	22.86	5.37E7	50	64	Carbamidomethylation
			Bnubes-PLA2-3	G.KNAATSYVAYGC(+57.02)NC(+57.02)GVGGR.G	Y	78.48	2003.8942	19	1.8	668.9701	3	30.41	2.35E6	31	49	Carbamidomethylation
			Bnubes-PLA2-3	C.LGENVNTYNK.E	Y	77.42	1150.5619	10	2.1	576.2867	2	26.54	7.45E6	112	121
			Bnubes-PLA2-3	R.C(+57.02)C(+57.02)FVHKC(+57.02)C(+57.02)YK.K	Y	77.08	1460.5822	10	1.4	487.8664	3	23.22	6.57E6	59	68	Carbamidomethylation
			Bnubes-PLA2-3	S.YVAYGC(+57.02)NC(+57.02)GVGGR.G	Y	77.00	1431.6023	13	-0.1	716.8050	2	29.55	7.27E6	37	49	Carbamidomethylation
			Bnubes-PLA2-3	K.TIVC(+57.02)GEN(+.98)KPC(+57.02)LK.E	Y	75.99	1418.6897	12	4.5	473.9037	3	26.99	1.18E8	88	99	Carbamidomethylation; Deamidation (NQ)
			Bnubes-PLA2-3	D.KALAIC(+57.02)LGENVNTYNK.E	Y	75.55	1806.9298	16	3.6	603.3166	3	36.67	2.06E6	106	121	Carbamidomethylation
			Bnubes-PLA2-3	K.DATDRC(+57.02)C(+57.02)FVHK.C	Y	74.91	1407.6023	11	-0.7	704.8047	2	24.17	2.25E9	54	64	Carbamidomethylation
			Bnubes-PLA2-3	K.LTDC(+57.02)NPK.T	Y	74.08	846.3906	7	1.4	424.2012	2	21.24	2.42E9	70	76	Carbamidomethylation
			Bnubes-PLA2-3	K.KLTDC(+57.02)NPK.T	Y	72.57	974.4855	8	-0.1	488.2477	2	20.36	1.09E9	69	76	Carbamidomethylation
			Bnubes-PLA2-3	R.YSHSLKDK.T	Y	71.76	976.4977	8	1.4	489.2545	2	19.84	5.13E8	80	87
			Bnubes-PLA2-3	V.AYGC(+57.02)NC(+57.02)GVGGR.G	Y	71.52	1169.4706	11	0.6	585.7402	2	24.33	2.1E6	39	49	Carbamidomethylation
			Bnubes-PLA2-3	K.FLC(+57.02)EKPDAC(+57.02)	Y	71.44	1138.4786	9	0.8	570.2444	2	29.42	6.99E9	129	137	Carbamidomethylation
			Bnubes-PLA2-3	H.SLKDKTIVC(+57.02)GENKPC(+57.02)LK.E	Y	70.88	1989.0387	17	0.4	498.2648	4	26.05	2.56E6	83	99	Carbamidomethylation
			Bnubes-PLA2-3	K.EYKIHMK.F	Y	69.87	947.4899	7	1.7	474.7508	2	23.12	3.2E7	122	128
			Bnubes-PLA2-3	D.KTIVC(+57.02)GENKPC(+57.02)LK.E	Y	69.25	1545.8007	13	2.5	516.2731	3	23.57	1.56E7	87	99	Carbamidomethylation
			Bnubes-PLA2-3	K.MILLETGK.N	Y	68.34	903.5099	8	1.6	452.7609	2	36.89	5.47E8	24	31
			Bnubes-PLA2-3	L.AIC(+57.02)LGENVNTYNK.E	Y	65.73	1494.7136	13	0.6	748.3611	2	34.11	2.46E6	109	121	Carbamidomethylation
			Bnubes-PLA2-3	A.TDRC(+57.02)C(+57.02)FVHK.C	Y	65.54	1221.5383	9	-0.9	408.1845	3	24.19	1.3E7	56	64	Carbamidomethylation
			Bnubes-PLA2-3	K.M(+15.99)ILLETGK.N	Y	65.31	919.5048	8	0.0	460.7575	2	31.20	1.06E9	24	31	Oxidation (M)
			Bnubes-PLA2-3	C.LGENVNTYNKEYK.I	Y	64.84	1570.7627	13	2.5	786.3870	2	27.39	1.48E7	112	124
			Bnubes-PLA2-3	K.EYKIHM(+15.99)K.F	Y	64.51	963.4847	7	0.8	482.7478	2	20.08	3.93E7	122	128	Oxidation (M)
			Bnubes-PLA2-3	K.DATDRC(+57.02)C(+57.02)FVHKC(+57.02).C	Y	63.66	1567.6331	12	1.6	523.5500	3	24.67	6.25E6	54	65	Carbamidomethylation
			Bnubes-PLA2-3	L.GENVNTYNKEYK.I	Y	62.58	1457.6786	12	1.0	486.8983	3	24.27	1.08E7	113	124
			Bnubes-PLA2-3	L.AIC(+57.02)LGENVNTYNKEYK.I	Y	62.50	1914.9146	16	0.7	639.3096	3	33.25	7.22E6	109	124	Carbamidomethylation
			Bnubes-PLA2-3	K.KLTDC(+57.02)NPKTDRYSH.S	Y	62.33	1733.8156	14	1.5	434.4598	4	22.37	1.55E6	69	82	Carbamidomethylation
			Bnubes-PLA2-3	K.TDRYSHSLK.D	Y	62.15	1105.5516	9	1.3	553.7812	2	20.43	1.28E8	77	85
			Bnubes-PLA2-3	T.IVC(+57.02)GENKPC(+57.02)LK.E	Y	62.13	1316.6581	11	4.1	659.3359	2	25.88	2.22E6	89	99	Carbamidomethylation
			Bnubes-PLA2-3	I.VC(+57.02)GENKPC(+57.02)LK.E	Y	61.84	1203.5740	10	-1.0	602.7909	2	25.90	2.28E7	90	99	Carbamidomethylation
			Bnubes-PLA2-3	K.LTDC(+57.02)N(+.98)PK.T	Y	61.44	847.3746	7	-3.0	424.6913	2	21.80	1.04E7	70	76	Carbamidomethylation; Deamidation (NQ)
			Bnubes-PLA2-3	K.TIVC(+57.02)GENKPC(+57.02)LKE.L	Y	61.43	1546.7483	13	0.4	774.3782	2	26.96	5.04E6	88	100	Carbamidomethylation
			Bnubes-PLA2-3	K.TIVC(+57.02)GENKPC(+57.02).L	Y	60.51	1176.5267	10	1.3	589.2687	2	24.96	2.32E7	88	97	Carbamidomethylation
			Bnubes-PLA2-3	K.IHM(+15.99)KFLC(+57.02)EKPDA.C	Y	60.37	1503.7214	12	0.0	502.2454	3	26.12	5.76E6	125	136	Oxidation (M); Carbamidomethylation
			Bnubes-PLA2-3	K.DATDRC(+57.02)C(+57.02)FVHKC(+57.02)C(+57.02)YKK.L	Y	60.10	2146.9170	16	2.0	537.7351	4	23.24	4.66E6	54	69	Carbamidomethylation
			Bnubes-PLA2-3	K.FLC(+57.02)EKPDA.C	Y	59.81	978.4481	8	1.5	490.2298	2	28.80	2.57E8	129	136	Carbamidomethylation
			Bnubes-PLA2-3	C.DKALAIC(+57.02)LGENVNTYNKEYK.I	Y	59.67	2342.1577	20	1.3	781.7239	3	37.53	2.62E6	105	124	Carbamidomethylation
			Bnubes-PLA2-3	K.NAATSYVAYGC(+57.02)N.C	Y	59.24	1289.5347	12	6.0	645.7755	2	36.31	2.98E7	32	43	Carbamidomethylation
			Bnubes-PLA2-3	D.ATDRC(+57.02)C(+57.02)FVHK.C	Y	59.21	1292.5754	10	1.0	431.8642	3	21.95	8.41E6	55	64	Carbamidomethylation
			Bnubes-PLA2-3	Q.PKDATDR.C	N	59.18	801.3981	7	0.7	401.7047	2	19.83	9.7E6	52	58
			Bnubes-PLA2-3	K.NAATSYVAYG.C	Y	59.07	1015.4611	10	4.3	508.7376	2	36.67	2.46E7	32	41
			Bnubes-PLA2-3	A.ATSYVAYGC(+57.02)NC(+57.02)GVGGR.G	Y	58.15	1690.7191	16	-2.4	846.3608	2	31.77	5.17E5	34	49	Carbamidomethylation
			Bnubes-PLA2-3	K.ELC(+57.02)EC(+57.02)DK.A	Y	57.80	952.3630	7	1.0	477.1871	2	21.69	1.2E9	100	106	Carbamidomethylation
			Bnubes-PLA2-3	F.LC(+57.02)EKPDAC(+57.02)	Y	56.77	991.4103	8	1.9	496.7111	2	23.27	3.75E6	130	137	Carbamidomethylation
			Bnubes-PLA2-3	A.IC(+57.02)LGENVNTYNK.E	Y	56.12	1423.6765	12	2.0	712.8436	2	32.96	1.81E6	110	121	Carbamidomethylation
			Bnubes-PLA2-3	K.TIVC(+57.02)GENKPC(+57.02)LKELC(+57.02)E.C	Y	55.31	1948.9056	16	1.8	650.6406	3	33.35	1.1E7	88	103	Carbamidomethylation
			Bnubes-PLA2-3	K.TDRYSHSLKDKTIVC(+57.02)GENKPC(+57.02).L	Y	54.75	2507.1897	21	3.3	627.8038	4	25.38	1.3E6	77	97	Carbamidomethylation
			Bnubes-PLA2-3	W.KM(+15.99)ILLETGK.N	Y	54.45	1047.5999	9	-0.4	524.8046	2	26.03	3.31E6	23	31	Oxidation (M)
			Bnubes-PLA2-3	T.DC(+57.02)NPKTDRYSHSLKDK.T	Y	54.33	1962.9218	16	6.6	491.7387	4	23.02	0	72	87	Carbamidomethylation
			Bnubes-PLA2-3	C.GENKPC(+57.02)LK.E	Y	54.31	944.4749	8	0.2	473.2426	2	20.27	2.23E6	92	99	Carbamidomethylation
			Bnubes-PLA2-3	G.SM(+15.99)YELWK.M	Y	54.21	971.4423	7	1.5	486.7269	2	37.51	1.33E8	17	23	Oxidation (M)
			Bnubes-PLA2-3	N.TYNKEYK.I	Y	54.06	944.4603	7	1.7	473.2361	2	20.14	7.1E5	118	124
			Bnubes-PLA2-3	K.LTDC(+57.02)N(+.98)PKTDRYSHSLK.D	Y	53.65	1934.9156	16	4.1	484.7359	4	24.57	0	70	85	Carbamidomethylation; Deamidation (NQ)
			Bnubes-PLA2-3	R.YSHSLKD.K	Y	53.64	848.4028	7	7.3	425.2098	2	19.94	0	80	86
			Bnubes-PLA2-3	K.DKTIVC(+57.02)GENK.P	Y	53.59	1162.5652	10	0.7	582.2876	2	21.78	4.79E5	86	95	Carbamidomethylation
			Bnubes-PLA2-3	K.LTDC(+57.02)NPKTD.R	Y	53.58	1062.4652	9	-0.2	532.2373	2	22.14	2.1E6	70	78	Carbamidomethylation
			Bnubes-PLA2-3	K.NAATSYVAY.G	Y	53.48	958.4396	9	1.6	480.2256	2	37.20	3.3E6	32	40
			Bnubes-PLA2-3	K.TDRYSHSLKDKTIVC(+57.02)GENKP.C	Y	53.19	2347.1589	20	3.4	587.7963	4	25.26	1.93E6	77	96	Carbamidomethylation
			Bnubes-PLA2-3	E.GSM(+15.99)YELWK.M	Y	52.88	1028.4637	8	1.8	515.2377	2	37.82	9.28E5	16	23	Oxidation (M)
			Bnubes-PLA2-3	Y.SHSLKDK.T	Y	52.14	813.4344	7	-0.1	407.7226	2	19.97	8.53E7	81	87
			Bnubes-PLA2-3	T.DC(+57.02)NPKTDR.Y	Y	51.47	1004.4345	8	0.7	503.2226	2	20.62	8.79E5	72	79	Carbamidomethylation
			Bnubes-PLA2-3	A.IC(+57.02)LGENVNTYNKEYK.I	Y	50.80	1843.8774	15	0.5	615.6306	3	32.32	4.49E6	110	124	Carbamidomethylation
			Bnubes-PLA2-3	D.RYSHSLKDK.T	Y	50.31	1132.5989	9	1.3	567.3048	2	19.72	2.53E5	79	87
			Bnubes-PLA2-3	A.LAIC(+57.02)LGENVNTYNKEYK.I	Y	49.27	2027.9985	17	2.6	677.0054	3	37.80	3.78E6	108	124	Carbamidomethylation
			Bnubes-PLA2-3	K.TDRYSHSLKD.K	Y	48.44	1220.5785	10	-0.4	407.8647	3	21.09	2.14E7	77	86
			Bnubes-PLA2-3	K.LTDC(+57.02)NPKTDRYSH.S	Y	48.33	1605.7206	13	0.4	402.4357	4	22.37	3.92E6	70	82	Carbamidomethylation
			Bnubes-PLA2-3	A.YGC(+57.02)NC(+57.02)GVGGR.G	Y	47.83	1098.4335	10	0.0	550.2214	2	23.62	2.25E6	40	49	Carbamidomethylation
			Bnubes-PLA2-3	G.C(+57.02)NC(+57.02)GVGGR.G	Y	47.77	878.3487	8	1.3	440.1801	2	20.29	7.75E5	42	49	Carbamidomethylation
			Bnubes-PLA2-3	G.ENVNTYNKEYK.I	Y	47.11	1400.6572	11	0.6	701.3331	2	23.92	5.75E5	114	124
			Bnubes-PLA2-3	C.GENKPC(+57.02)LKELC(+57.02)EC(+57.02)DK.A	Y	46.76	1878.8274	15	1.3	627.2810	3	27.01	6.57E5	92	106	Carbamidomethylation
			Bnubes-PLA2-3	T.DRYSHSLKDK.T	Y	46.76	1247.6259	10	0.3	416.8808	3	20.15	1.43E8	78	87
			Bnubes-PLA2-3	K.KLTDC(+57.02)NPKTDRY.S	Y	46.73	1509.7246	12	1.1	504.2470	3	23.85	1.13E6	69	80	Carbamidomethylation
			Bnubes-PLA2-3	K.FLC(+57.02)EKPD.A	Y	46.19	907.4109	7	1.6	454.7114	2	27.80	1.32E8	129	135	Carbamidomethylation
			Bnubes-PLA2-3	K.NAATSYVAYGC(+57.02)N(+.98)C(+57.02)GVGGRG.Q	Y	45.43	1933.8047	19	3.4	967.9084	2	33.62	8.98E5	32	50	Carbamidomethylation; Deamidation (NQ)
			Bnubes-PLA2-3	Y.GC(+57.02)NC(+57.02)GVGGR.G	Y	45.41	935.3702	9	-0.9	468.6898	2	20.36	1.37E7	41	49	Carbamidomethylation
			Bnubes-PLA2-3	K.DKTIVC(+57.02)GENKPC(+57.02).L	Y	44.30	1419.6487	12	-1.3	710.8274	2	24.24	6.64E5	86	97	Carbamidomethylation
			Bnubes-PLA2-3	L.TDC(+57.02)NPKTDR.Y	Y	44.00	1105.4822	9	1.3	553.7465	2	20.62	3.6E6	71	79	Carbamidomethylation
			Bnubes-PLA2-3	G.ENVNTYNK.E	Y	43.18	980.4563	8	1.9	491.2341	2	21.95	5.21E5	114	121
			Bnubes-PLA2-3	T.DRC(+57.02)C(+57.02)FVHK.C	Y	42.49	1120.4906	8	1.1	561.2506	2	24.20	1.05E6	57	64	Carbamidomethylation
			Bnubes-PLA2-3	K.TIVC(+57.02)GENKPC(+57.02)LKEL.C	Y	42.40	1659.8324	14	1.6	554.2831	3	32.65	2.24E7	88	101	Carbamidomethylation
			Bnubes-PLA2-3	L.LETGKNAATSYVAYGC(+57.02)NC(+57.02)GVGGR.G	Y	42.35	2404.0898	23	1.7	802.3682	3	32.79	2.72E6	27	49	Carbamidomethylation
			Bnubes-PLA2-3	R.C(+57.02)C(+57.02)FVHKC(+57.02).C	Y	42.13	1009.3932	7	2.4	505.7028	2	22.79	1.07E6	59	65	Carbamidomethylation
			Bnubes-PLA2-3	K.ELC(+57.02)EC(+57.02)DKALAI.C	Y	41.67	1320.6053	11	1.5	661.3079	2	37.82	3.08E6	100	110	Carbamidomethylation
			Bnubes-PLA2-3	K.NAATSYVAYGC(+57.02).N	Y	40.94	1175.4917	11	1.6	588.7513	2	36.99	1.39E6	32	42	Carbamidomethylation
			Bnubes-PLA2-3	C.EC(+57.02)DKALAIC(+57.02)LGENVNTYNKEYK.I	Y	40.26	2631.2310	22	3.2	658.8141	4	37.93	8.1E5	103	124	Carbamidomethylation
			Bnubes-PLA2-3	K.NAATSYVAYGC(+57.02)NC(+57.02)GVGGRG.Q	Y	40.09	1932.8207	19	2.2	967.4153	2	32.96	2.36E6	32	50	Carbamidomethylation
			Bnubes-PLA2-3	K.KLTDC(+57.02)N(+.98)PK.T	Y	39.74	975.4695	8	8.3	488.7438	2	20.89	9.51E5	69	76	Carbamidomethylation; Deamidation (NQ)
			Bnubes-PLA2-3	R.YSHSLKDKTIV.C	Y	38.62	1289.6979	11	1.2	430.9051	3	25.38	2.35E6	80	90
			Bnubes-PLA2-3	K.M(+15.99)ILLETGKNAAT.S	Y	38.57	1276.6697	12	2.0	639.3405	2	31.91	7.42E5	24	35	Oxidation (M)
			Bnubes-PLA2-3	K.M(+15.99)ILLETGKNAATSY.V	Y	38.26	1526.7650	14	1.0	764.3870	2	37.38	2.76E6	24	37	Oxidation (M)
			Bnubes-PLA2-3	R.YSHSLKDKTIVC(+57.02)GENKP.C	Y	37.33	1974.9833	17	4.4	494.7530	4	24.91	1.14E6	80	96	Carbamidomethylation
			Bnubes-PLA2-3	K.ELC(+57.02)EC(+57.02)DKALAIC(+57.02).L	Y	36.85	1480.6360	12	3.9	741.3247	2	37.18	2.49E6	100	111	Carbamidomethylation
			Bnubes-PLA2-3	K.TIVC(+57.02)GENKPC(+57.02)L.K	Y	36.82	1289.6108	11	1.3	645.8105	2	31.65	1.53E6	88	98	Carbamidomethylation
			Bnubes-PLA2-3	K.ELC(+57.02)EC(+57.02)DKA.L	Y	35.74	1023.4001	8	2.2	512.7061	2	23.55	2.38E6	100	107	Carbamidomethylation
			Bnubes-PLA2-3	G.QPKDATDRC(+57.02)C(+57.02)FVHK.C	Y	35.08	1760.8086	14	12.2	441.2128	4	22.52	1.31E7	51	64	Carbamidomethylation
			Bnubes-PLA2-3	K.DATDRC(+57.02)C(+57.02)F.V	N	34.14	1043.3800	8	0.2	522.6949	2	29.50	9.01E5	54	61	Carbamidomethylation
			Bnubes-PLA2-3	K.M(+15.99)ILLETGKNAATS.Y	Y	33.96	1363.7017	13	1.5	682.8560	2	31.98	9.52E5	24	36	Oxidation (M)
			Bnubes-PLA2-3	K.TDRYSHSLKDKTIVC(+57.02)GENK.P	Y	32.05	2250.1062	19	-0.8	563.5308	4	24.31	5.52E5	77	95	Carbamidomethylation
			Bnubes-PLA2-3	K.TIVC(+57.02)GENKPC(+57.02)LKELC(+57.02)EC(+57.02)DKA.L	Y	31.67	2423.0952	20	-0.5	606.7780	4	31.77	8.47E5	88	107	Carbamidomethylation
			Bnubes-PLA2-3	K.TIVC(+57.02)GENKP.C	Y	30.57	1016.4961	9	1.9	509.2539	2	24.59	1.66E7	88	96	Carbamidomethylation
			Bnubes-CRISP-1	R.RSVNPTATNM(+15.99)LKM(+15.99)EWYPEAAANAER.W	Y	117.18	2881.3486	25	5.1	721.3447	4	36.45	1.2E7	46	70	Oxidation (M)
			Bnubes-CRISP-1	R.WAYGC(+57.02)IESHSSHDSR.V	Y	110.25	1790.7430	15	4.0	896.3782	2	28.92	2.48E8	71	85	Carbamidomethylation
			Bnubes-CRISP-1	R.KPEIQKEIVDLHNSLR.R	Y	95.06	1918.0636	16	1.8	480.5218	4	34.52	2.22E7	30	45
			Bnubes-CRISP-1	R.MQSNC(+57.02)PATC(+57.02)FC(+57.02)QNK.I	Y	91.12	1744.6790	14	1.1	873.3437	2	29.72	3.94E7	225	238	Carbamidomethylation
			Bnubes-CRISP-1	K.M(+15.99)EWYPEAAANAER.W	Y	85.73	1552.6616	13	3.1	777.3369	2	37.14	5.63E7	58	70	Oxidation (M)
			Bnubes-CRISP-1	R.M(+15.99)QSNC(+57.02)PATC(+57.02)FC(+57.02)QNK.I	Y	83.89	1760.6740	14	1.3	881.3413	2	27.83	9.09E7	225	238	Oxidation (M); Carbamidomethylation
			Bnubes-CRISP-1	K.WTEIIHAWHGEYK.D	Y	81.69	1668.8048	13	1.3	418.2071	4	37.34	4.15E6	105	117
			Bnubes-CRISP-1	R.SVNPTATNM(+15.99)LK.M	Y	75.14	1190.5966	11	1.8	596.3038	2	26.19	1.7E8	47	57	Oxidation (M)
			Bnubes-CRISP-1	G.SVDFDSESPRKPEIQKEIVDLHNSLRR.S	Y	74.33	3193.6479	27	1.6	799.4169	4	37.48	1.04E7	20	46
			Bnubes-CRISP-1	K.EIVDLHNSLR.R	Y	72.60	1194.6356	10	3.4	598.3243	2	32.53	4.85E6	36	45
			Bnubes-CRISP-1	G.SVDFDSESPRKPEIQK.E	Y	72.40	1860.9216	16	1.4	621.3125	3	28.79	2.13E8	20	35
			Bnubes-CRISP-1	K.RM(+15.99)QSNC(+57.02)PATC(+57.02)FC(+57.02)QNK.I	Y	69.50	1916.7750	15	1.4	639.9302	3	25.10	8.18E6	224	238	Oxidation (M); Carbamidomethylation
			Bnubes-CRISP-1	K.EIVDLHNSLRR.S	Y	68.63	1350.7368	11	2.0	676.3739	2	30.01	9.95E7	36	46
			Bnubes-CRISP-1	R.RSVNPTATNM(+15.99)LK.M	Y	66.28	1346.6976	12	2.2	674.3544	2	23.78	2.12E7	46	57	Oxidation (M)
			Bnubes-CRISP-1	K.RMQSNC(+57.02)PATC(+57.02)FC(+57.02)QNK.I	Y	62.25	1900.7802	15	2.0	634.5990	3	26.49	2.88E6	224	238	Carbamidomethylation
			Bnubes-CRISP-1	I.VDLHNSLR.R	Y	60.12	952.5090	8	1.1	477.2601	2	32.53	3.29E5	38	45
			Bnubes-CRISP-1	F.YVC(+57.02)QYC(+57.02)PAGNIIGK.T	Y	57.74	1641.7643	14	1.4	821.8867	2	37.46	1.08E6	162	175	Carbamidomethylation
			Bnubes-CRISP-1	R.RSVNPTATNMLK.M	Y	56.41	1330.7028	12	0.8	666.3561	2	27.48	3.45E6	46	57
			Bnubes-CRISP-1	A.YGC(+57.02)IESHSSHDSR.V	Y	53.33	1533.6266	13	0.0	512.2137	3	28.85	7.93E4	73	85	Carbamidomethylation
			Bnubes-CRISP-1	R.M(+15.99)QSNC(+57.02)PATC(+57.02)FC(+57.02)QNKII	Y	45.88	1986.8420	16	1.8	994.4255	2	37.95	1.03E7	225	240	Oxidation (M); Carbamidomethylation
			Bnubes-CRISP-1	I.VDLHNSLRR.S	Y	45.43	1108.6101	9	1.3	555.3105	2	30.04	1.9E6	38	46
			Bnubes-CRISP-1	V.DLHNSLRR.S	Y	37.26	1009.5417	8	0.8	505.7762	2	30.04	9.27E6	39	46
			Bnubes-CRISP-1	R.WAYGC(+57.02)IESH.S	Y	35.38	1121.4600	9	1.5	561.7355	2	36.99	1.7E5	71	79	Carbamidomethylation
			Bnubes-CRISP-1	G.SVDFDSESPRKPEIQKEIVDLHN(+.98)SLRR.S	Y	32.90	3194.6318	27	5.6	639.9343	5	36.31	1.27E6	20	46	Deamidation (NQ)
			Bnubes-CRISP-1	E.IVDLHNSLRR.S	Y	31.42	1221.6942	10	-0.5	408.2366	3	30.04	9.61E5	37	46
			Bnubes-VEGF-1	K.IEVMQFTEHTDC(+57.02)EC(+57.02)RPR.S	Y	93.69	2206.9558	17	1.5	552.7445	4	33.33	2.22E7	104	120	Carbamidomethylation
			Bnubes-VEGF-1	R.C(+57.02)SGC(+57.02)C(+57.02)SDESLTC(+57.02)TATGKR.S	Y	92.76	2048.8020	18	-1.1	1025.4023	2	25.76	4.96E7	69	86	Carbamidomethylation
			Bnubes-VEGF-1	K.IEVM(+15.99)QFTEHTDC(+57.02)EC(+57.02)RPR.S	Y	83.21	2222.9507	17	0.5	556.7426	4	30.69	6.91E7	104	120	Oxidation (M); Carbamidomethylation
			Bnubes-VEGF-1	R.C(+57.02)SGC(+57.02)C(+57.02)SDESLTC(+57.02)TATGK.R	Y	81.07	1892.7009	17	1.7	947.3550	2	27.80	7.09E6	69	85	Carbamidomethylation
			Bnubes-VEGF-1	R.EIMRVDPHKGTSK.I	Y	71.45	1496.7769	13	1.0	499.9311	3	22.02	1.31E6	91	103
			Bnubes-VEGF-1	R.EIMRVDPHKGTSKIEVM(+15.99)QFTEHTDC(+57.02)EC(+57.02)RPR.S	Y	63.23	3701.7170	30	2.0	741.3488	5	30.56	2.17E6	91	120	Oxidation (M); Carbamidomethylation
			Bnubes-VEGF-1	R.EIM(+15.99)RVDPHKGTSKIEVMQFTEHTDC(+57.02)EC(+57.02)RPR.S	Y	59.32	3701.7170	30	2.0	741.3488	5	30.56	2.17E6	91	120	Oxidation (M); Carbamidomethylation
			Bnubes-VEGF-1	R.EIM(+15.99)RVDPHKGTSK.I	Y	57.92	1512.7719	13	-0.4	505.2620	3	20.17	1.16E7	91	103	Oxidation (M)
			Bnubes-VEGF-1	R.VDPHKGTSK.I	Y	49.69	967.5087	9	-0.9	484.7589	2	10.91	1.56E5	95	103
			Bnubes-VEGF-1	R.PSC(+57.02)VTVLR.C	Y	35.52	930.4957	8	-0.3	466.2528	2	29.31	5.48E5	61	68	Carbamidomethylation
			Bnubes-VEGF-1	R.SVGREIM(+15.99)R.V	Y	32.14	962.4967	8	0.9	482.2538	2	21.32	1.06E6	87	94	Oxidation (M)
		11B	Bnubes-PLA2-3	R.YSHSLKDKTIVC(+57.02)GENKPC(+57.02)LK.E	Y	151.12	2376.1929	20	-0.5	793.0675	3	25.84	4.23E8	80	99	Carbamidomethylation
			Bnubes-PLA2-3	K.ALAIC(+57.02)LGENVNTYNKEYKIHMK.F	Y	136.63	2608.3142	22	4.4	653.0857	4	37.53	3.45E8	107	128	Carbamidomethylation
			Bnubes-PLA2-3	K.TDRYSHSLKDKTIVC(+57.02)GENKPC(+57.02)LK.E	Y	134.52	2748.3687	23	1.7	688.0975	4	26.29	4.24E8	77	99	Carbamidomethylation
			Bnubes-PLA2-3	K.M(+15.99)ILLETGKNAATSYVAYGC(+57.02)NC(+57.02)GVGGRGQPK.D	Y	132.40	3187.5212	30	1.0	797.8848	4	37.41	4.49E8	24	53	Oxidation (M); Carbamidomethylation
			Bnubes-PLA2-3	K.TIVC(+57.02)GENKPC(+57.02)LKELC(+57.02)EC(+57.02)DK.A	Y	130.88	2352.0581	19	5.7	589.0225	4	31.12	3.97E9	88	106	Carbamidomethylation
			Bnubes-PLA2-3	K.DKTIVC(+57.02)GENKPC(+57.02)LKELC(+57.02)EC(+57.02)DK.A	Y	130.59	2595.1802	21	5.8	649.8031	4	30.54	5.53E8	86	106	Carbamidomethylation
			Bnubes-PLA2-3	K.NAATSYVAYGC(+57.02)NC(+57.02)GVGGRGQPKDATDR.C	Y	125.86	2844.2668	27	3.6	712.0733	4	30.08	4.6E7	32	58	Carbamidomethylation
			Bnubes-PLA2-3	K.M(+15.99)ILLETGKNAATSYVAYGC(+57.02)N(+.98)C(+57.02)GVGGRGQPK.D	Y	121.50	3188.5054	30	4.0	798.1331	4	37.57	0	24	53	Oxidation (M); Carbamidomethylation; Deamidation (NQ)
			Bnubes-PLA2-3	K.NAATSYVAYGC(+57.02)NC(+57.02)GVGGR.G	Y	120.12	1875.7992	18	0.8	626.2713	3	33.98	8.96E9	32	49	Carbamidomethylation
			Bnubes-PLA2-3	K.ALAIC(+57.02)LGENVNTYNKEYK.I	Y	119.04	2099.0356	18	2.1	700.6841	3	37.93	4.58E9	107	124	Carbamidomethylation
			Bnubes-PLA2-3	K.DATDRC(+57.02)C(+57.02)FVHKC(+57.02)C(+57.02)YK.K	Y	118.76	2018.8219	15	1.8	673.9460	3	24.93	4.52E8	54	68	Carbamidomethylation
			Bnubes-PLA2-3	K.NAATSYVAYGC(+57.02)NC(+57.02)GVGGRGQPK.D	Y	115.69	2286.0269	22	0.4	763.0131	3	30.62	9.25E8	32	53	Carbamidomethylation
			Bnubes-PLA2-3	K.M(+15.99)ILLETGKN(+.98)AATSYVAYGC(+57.02)NC(+57.02)GVGGRGQPK.D	Y	112.94	3188.5054	30	-2.5	798.1280	4	37.90	0	24	53	Oxidation (M); Deamidation (NQ); Carbamidomethylation
			Bnubes-PLA2-3	K.ALAIC(+57.02)LGENVNTYNKEYKIHM(+15.99)K.F	Y	112.91	2624.3091	22	4.6	657.0845	4	35.05	2.84E8	107	128	Carbamidomethylation; Oxidation (M)
			Bnubes-PLA2-3	K.NAATSYVAYGC(+57.02)N(+.98)C(+57.02)GVGGRGQPK.D	Y	111.07	2287.0110	22	3.6	763.3435	3	31.29	0	32	53	Carbamidomethylation; Deamidation (NQ)
			Bnubes-PLA2-3	R.YSHSLKDKTIVC(+57.02)GENKPC(+57.02)LKELC(+57.02)EC(+57.02)DK.A	Y	106.36	3310.5454	27	3.6	828.6428	4	29.90	8.2E7	80	106	Carbamidomethylation
			Bnubes-PLA2-3	K.NAATSYVAYGC(+57.02)NC(+57.02)GVGGRGQ(+.98)PK.D	Y	105.92	2287.0110	22	3.5	763.3434	3	31.20	0	32	53	Carbamidomethylation; Deamidation (NQ)
			Bnubes-PLA2-3	D.KALAIC(+57.02)LGENVNTYNKEYK.I	Y	104.75	2227.1306	19	3.5	557.7893	4	34.91	6.37E7	106	124	Carbamidomethylation
			Bnubes-PLA2-3	K.C(+57.02)C(+57.02)YKKLTDC(+57.02)NPK.T	Y	104.58	1585.7051	12	2.6	529.5746	3	23.41	4.15E7	65	76	Carbamidomethylation
			Bnubes-PLA2-3	K.N(+.98)AATSYVAYGC(+57.02)NC(+57.02)GVGGRGQPK.D	Y	102.82	2287.0110	22	6.9	763.3461	3	33.54	8.58E6	32	53	Deamidation (NQ); Carbamidomethylation
			Bnubes-PLA2-3	R.C(+57.02)C(+57.02)FVHKC(+57.02)C(+57.02)YKKLTDC(+57.02)NPK.T	Y	101.70	2417.0571	18	1.6	605.2698	4	24.99	4.55E6	59	76	Carbamidomethylation
			Bnubes-PLA2-3	K.DKTIVC(+57.02)GENKPC(+57.02)LK.E	Y	100.59	1660.8276	14	2.3	554.6152	3	25.32	3.86E9	86	99	Carbamidomethylation
			Bnubes-PLA2-3	K.IHMKFLC(+57.02)EKPDAC(+57.02)	Y	97.26	1647.7571	13	2.2	824.8839	2	32.04	3.59E8	125	137	Carbamidomethylation
			Bnubes-PLA2-3	L.LETGKNAATSYVAYGC(+57.02)NC(+57.02)GVGGR.G	Y	95.56	2404.0898	23	6.9	802.3724	3	33.33	3.4E7	27	49	Carbamidomethylation
			Bnubes-PLA2-3	K.LTDC(+57.02)NPKTDRYSHSLKDK.T	Y	95.07	2177.0535	18	0.7	1089.5298	2	23.20	1.96E9	70	87	Carbamidomethylation
			Bnubes-PLA2-3	K.N(+.98)AATSYVAYGC(+57.02)NC(+57.02)GVGGR.G	Y	93.93	1876.7832	18	4.4	626.6016	3	37.46	5.95E7	32	49	Deamidation (NQ); Carbamidomethylation
			Bnubes-PLA2-3	K.LTDC(+57.02)NPKTDR.Y	Y	93.68	1218.5663	10	0.0	610.2876	2	20.99	1.43E9	70	79	Carbamidomethylation
			Bnubes-PLA2-3	R.GQPKDATDR.C	Y	93.56	986.4781	9	0.8	494.2444	2	16.90	1.85E8	50	58
			Bnubes-PLA2-3	K.TIVC(+57.02)GENKPC(+57.02)LK.E	Y	93.12	1417.7057	12	0.4	709.8572	2	25.71	2.33E10	88	99	Carbamidomethylation
			Bnubes-PLA2-3	G.KNAATSYVAYGC(+57.02)NC(+57.02)GVGGR.G	Y	90.81	2003.8942	19	1.9	668.9702	3	30.19	2.67E7	31	49	Carbamidomethylation
			Bnubes-PLA2-3	K.TIVC(+57.02)GEN(+.98)KPC(+57.02)LKELC(+57.02)EC(+57.02)DK.A	Y	90.21	2353.0422	19	7.9	785.3573	3	32.72	1.11E7	88	106	Carbamidomethylation; Deamidation (NQ)
			Bnubes-PLA2-3	L.AIC(+57.02)LGENVNTYNKEYK.I	Y	89.76	1914.9146	16	3.4	639.3113	3	33.61	2.48E7	109	124	Carbamidomethylation
			Bnubes-PLA2-3	K.KLTDC(+57.02)NPKTDR.Y	Y	88.69	1346.6613	11	0.8	674.3353	2	20.61	9.85E8	69	79	Carbamidomethylation
			Bnubes-PLA2-3	R.GQPKDATDRC(+57.02)C(+57.02)FVHK.C	Y	88.39	1817.8301	15	1.2	455.4633	4	22.54	5.96E8	50	64	Carbamidomethylation
			Bnubes-PLA2-3	K.DATDRC(+57.02)C(+57.02)FVHKC(+57.02)C(+57.02)YKK.L	Y	88.37	2146.9170	16	0.4	716.6432	3	23.47	9.62E7	54	69	Carbamidomethylation
			Bnubes-PLA2-3	A.ATSYVAYGC(+57.02)NC(+57.02)GVGGR.G	Y	88.28	1690.7191	16	1.5	846.3643	2	31.68	5.15E6	34	49	Carbamidomethylation
			Bnubes-PLA2-3	D.KALAIC(+57.02)LGENVNTYNK.E	Y	87.64	1806.9298	16	3.4	603.3165	3	36.50	4.26E6	106	121	Carbamidomethylation
			Bnubes-PLA2-3	K.LTDC(+57.02)NPKTDRYSHSLK.D	Y	87.22	1933.9316	16	2.9	484.4894	4	23.79	4.89E8	70	85	Carbamidomethylation
			Bnubes-PLA2-3	K.M(+15.99)ILLETGKNAATSYVAYGC(+57.02)NC(+57.02)GVGGRGQPKDATDR.C	Y	87.08	3745.7610	35	0.7	937.4438	4	36.80	1.52E7	24	58	Oxidation (M); Carbamidomethylation
			Bnubes-PLA2-3	K.IHM(+15.99)KFLC(+57.02)EKPDAC(+57.02)	Y	86.70	1663.7521	13	1.6	832.8809	2	26.55	1.83E9	125	137	Oxidation (M); Carbamidomethylation
			Bnubes-PLA2-3	Y.VAYGC(+57.02)NC(+57.02)GVGGR.G	Y	86.67	1268.5391	12	3.1	635.2759	2	25.94	3.78E7	38	49	Carbamidomethylation
			Bnubes-PLA2-3	R.C(+57.02)C(+57.02)FVHKC(+57.02)C(+57.02)YK.K	Y	86.58	1460.5822	10	0.4	731.2953	2	23.27	5.17E7	59	68	Carbamidomethylation
			Bnubes-PLA2-3	A.TSYVAYGC(+57.02)NC(+57.02)GVGGR.G	Y	86.00	1619.6820	15	3.8	810.8477	2	31.40	2.17E7	35	49	Carbamidomethylation
			Bnubes-PLA2-3	C.DKALAIC(+57.02)LGENVNTYNKEYK.I	Y	85.35	2342.1577	20	0.5	781.7233	3	37.37	1.16E7	105	124	Carbamidomethylation
			Bnubes-PLA2-3	C.EC(+57.02)DKALAIC(+57.02)LGENVNTYNKEYK.I	Y	84.07	2631.2310	22	3.4	658.8142	4	37.72	2.72E6	103	124	Carbamidomethylation
			Bnubes-PLA2-3	K.TDRYSHSLKDK.T	Y	81.53	1348.6735	11	1.0	675.3416	2	20.99	7.25E9	77	87
			Bnubes-PLA2-3	R.YSHSLKDK.T	Y	81.47	976.4977	8	1.2	489.2545	2	17.75	2.36E8	80	87
			Bnubes-PLA2-3	H.SLKDKTIVC(+57.02)GENKPC(+57.02)LK.E	Y	80.20	1989.0387	17	2.2	498.2658	4	26.02	2.7E7	83	99	Carbamidomethylation
			Bnubes-PLA2-3	N.AATSYVAYGC(+57.02)NC(+57.02)GVGGR.G	Y	79.54	1761.7562	17	2.9	881.8839	2	32.61	4.52E7	33	49	Carbamidomethylation
			Bnubes-PLA2-3	C.LGENVNTYNKEYK.I	Y	78.97	1570.7627	13	2.0	786.3866	2	27.66	4.57E7	112	124
			Bnubes-PLA2-3	K.KLTDC(+57.02)NPKTDRYSHSLK.D	Y	78.53	2062.0266	17	2.7	516.5129	4	23.73	5.31E7	69	85	Carbamidomethylation
			Bnubes-PLA2-3	K.LTDC(+57.02)NPK.T	Y	78.13	846.3906	7	1.0	424.2010	2	20.57	4.4E9	70	76	Carbamidomethylation
			Bnubes-PLA2-3	K.LTDC(+57.02)N(+.98)PKTDRYSHSLKDK.T	Y	77.81	2178.0376	18	3.2	727.0188	3	23.88	2.21E7	70	87	Carbamidomethylation; Deamidation (NQ)
			Bnubes-PLA2-3	T.SYVAYGC(+57.02)NC(+57.02)GVGGR.G	Y	77.69	1518.6344	14	0.1	760.3210	2	30.62	2.03E7	36	49	Carbamidomethylation
			Bnubes-PLA2-3	K.KLTDC(+57.02)NPKTDRYSH.S	Y	77.38	1733.8156	14	2.0	434.4601	4	21.56	1.36E7	69	82	Carbamidomethylation
			Bnubes-PLA2-3	K.DATDRC(+57.02)C(+57.02)FVHK.C	Y	77.20	1407.6023	11	0.7	704.8057	2	24.19	9.73E9	54	64	Carbamidomethylation
			Bnubes-PLA2-3	K.TIVC(+57.02)GEN(+.98)KPC(+57.02)LK.E	Y	76.00	1418.6897	12	6.4	710.3534	2	27.73	3.23E8	88	99	Carbamidomethylation; Deamidation (NQ)
			Bnubes-PLA2-3	D.ATDRC(+57.02)C(+57.02)FVHK.C	Y	75.40	1292.5754	10	-0.2	431.8637	3	24.17	3.95E7	55	64	Carbamidomethylation
			Bnubes-PLA2-3	K.KLTDC(+57.02)NPK.T	Y	74.81	974.4855	8	1.4	488.2485	2	20.45	2.97E9	69	76	Carbamidomethylation
			Bnubes-PLA2-3	D.KTIVC(+57.02)GENKPC(+57.02)LK.E	Y	74.77	1545.8007	13	1.6	773.9053	2	23.73	9.29E7	87	99	Carbamidomethylation
			Bnubes-PLA2-3	K.TDRYSHSLKDKTIVC(+57.02)GENKP.C	Y	73.86	2347.1589	20	2.7	587.7959	4	25.10	1.07E7	77	96	Carbamidomethylation
			Bnubes-PLA2-3	K.DKTIVC(+57.02)GENKPC(+57.02).L	Y	73.56	1419.6487	12	0.9	710.8290	2	24.30	4.75E6	86	97	Carbamidomethylation
			Bnubes-PLA2-3	K.FLC(+57.02)EKPDAC(+57.02)	Y	73.48	1138.4786	9	0.7	570.2444	2	29.12	2.21E10	129	137	Carbamidomethylation
			Bnubes-PLA2-3	K.EYKIHMK.F	Y	73.14	947.4899	7	1.7	474.7508	2	22.89	1.59E8	122	128
			Bnubes-PLA2-3	K.TDRYSHSLKDKTIVC(+57.02)GENK.P	Y	72.63	2250.1062	19	2.0	563.5323	4	24.34	3.74E6	77	95	Carbamidomethylation
			Bnubes-PLA2-3	K.MILLETGK.N	Y	72.02	903.5099	8	5.8	452.7628	2	37.80	6.14E9	24	31
			Bnubes-PLA2-3	K.IHMKFLC(+57.02)EKPDA.C	Y	71.46	1487.7264	12	3.5	496.9156	3	31.38	7.75E6	125	136	Carbamidomethylation
			Bnubes-PLA2-3	C.LGENVNTYNK.E	Y	71.46	1150.5619	10	2.4	576.2870	2	26.61	1.16E7	112	121
			Bnubes-PLA2-3	L.AIC(+57.02)LGENVNTYNK.E	Y	70.78	1494.7136	13	1.4	748.3617	2	34.14	5.19E6	109	121	Carbamidomethylation
			Bnubes-PLA2-3	C.LKELC(+57.02)EC(+57.02)DK.A	Y	69.89	1193.5420	9	1.8	597.7766	2	23.68	5.92E6	98	106	Carbamidomethylation
			Bnubes-PLA2-3	K.DATDRC(+57.02)C(+57.02)FVHKC(+57.02).C	Y	69.31	1567.6331	12	1.8	523.5502	3	24.65	4.19E7	54	65	Carbamidomethylation
			Bnubes-PLA2-3	R.C(+57.02)C(+57.02)FVHKC(+57.02)C(+57.02)YKK.L	Y	69.19	1588.6771	11	0.1	795.3423	2	20.67	1.1E7	59	69	Carbamidomethylation
			Bnubes-PLA2-3	K.NAATSYVAYGC(+57.02)N(+.98)C(+57.02)GVGGRGQ(+.98)PK.D	Y	68.93	2287.9949	22	10.1	1145.0110	2	31.07	8.22E6	32	53	Carbamidomethylation; Deamidation (NQ)
			Bnubes-PLA2-3	I.C(+57.02)LGENVNTYNKEYK.I	Y	68.44	1730.7933	14	4.4	866.4038	2	37.96	0	111	124	Carbamidomethylation
			Bnubes-PLA2-3	C.GENKPC(+57.02)LKELC(+57.02)EC(+57.02)DK.A	Y	67.84	1878.8274	15	5.0	627.2833	3	27.28	2.31E6	92	106	Carbamidomethylation
			Bnubes-PLA2-3	K.ALAIC(+57.02)LGENVN(+.98)TYNKEYKIHM(+15.99)K.F	Y	67.78	2625.2930	22	3.9	657.3301	4	34.91	5.68E6	107	128	Carbamidomethylation; Deamidation (NQ); Oxidation (M)
			Bnubes-PLA2-3	L.GENVNTYNKEYK.I	Y	67.44	1457.6786	12	0.0	729.8433	2	24.28	2.26E7	113	124
			Bnubes-PLA2-3	A.TDRC(+57.02)C(+57.02)FVHK.C	Y	67.38	1221.5383	9	-0.9	611.7731	2	24.19	4.9E7	56	64	Carbamidomethylation
			Bnubes-PLA2-3	K.TIVC(+57.02)GENK.P	Y	66.76	919.4433	8	2.4	460.7279	2	21.70	1.87E7	88	95	Carbamidomethylation
			Bnubes-PLA2-3	K.NAATSYVAYGC(+57.02)N.C	Y	66.54	1289.5347	12	5.2	645.7750	2	36.30	1.68E7	32	43	Carbamidomethylation
			Bnubes-PLA2-3	T.IVC(+57.02)GENKPC(+57.02)LK.E	Y	66.05	1316.6581	11	0.7	659.3337	2	25.71	10000000	89	99	Carbamidomethylation
			Bnubes-PLA2-3	G.ENVNTYNKEYK.I	Y	65.72	1400.6572	11	1.3	701.3336	2	23.97	1.3E6	114	124
			Bnubes-PLA2-3	K.IHM(+15.99)KFLC(+57.02)EKPDA.C	Y	65.44	1503.7214	12	-0.8	502.2451	3	26.02	3.96E7	125	136	Oxidation (M); Carbamidomethylation
			Bnubes-PLA2-3	K.M(+15.99)ILLETGK.N	Y	65.16	919.5048	8	0.8	460.7579	2	30.71	9.29E9	24	31	Oxidation (M)
			Bnubes-PLA2-3	R.GQPKDATDRC(+57.02).C	Y	64.74	1146.5088	10	1.7	574.2600	2	20.15	1.37E6	50	59	Carbamidomethylation
			Bnubes-PLA2-3	Q.PKDATDR.C	Y	64.70	801.3981	7	1.2	401.7050	2	20.07	3.53E7	52	58
			Bnubes-PLA2-3	V.AYGC(+57.02)NC(+57.02)GVGGR.G	Y	64.57	1169.4706	11	0.2	585.7400	2	24.32	3.62E6	39	49	Carbamidomethylation
			Bnubes-PLA2-3	A.YGC(+57.02)NC(+57.02)GVGGR.G	Y	64.35	1098.4335	10	-0.2	550.2214	2	23.68	5.92E6	40	49	Carbamidomethylation
			Bnubes-PLA2-3	K.KLTDC(+57.02)N(+.98)PK.T	Y	64.26	975.4695	8	2.3	488.7409	2	20.73	1.56E7	69	76	Carbamidomethylation; Deamidation (NQ)
			Bnubes-PLA2-3	K.TIVC(+57.02)GENKPC(+57.02)LKELC(+57.02)E.C	Y	63.81	1948.9056	16	3.0	650.6415	3	33.63	4.51E7	88	103	Carbamidomethylation
			Bnubes-PLA2-3	C.DKALAIC(+57.02)LGENVNTYNK.E	Y	63.35	1921.9568	17	7.2	641.6612	3	37.82	2.15E6	105	121	Carbamidomethylation
			Bnubes-PLA2-3	A.IC(+57.02)LGENVNTYNKEYK.I	Y	63.29	1843.8774	15	3.2	615.6323	3	32.79	1.12E7	110	124	Carbamidomethylation
			Bnubes-PLA2-3	K.LTDC(+57.02)NPKTDRYSH.S	Y	63.27	1605.7206	13	0.7	402.4359	4	21.56	2.86E7	70	82	Carbamidomethylation
			Bnubes-PLA2-3	I.VC(+57.02)GENKPC(+57.02)LK.E	Y	62.27	1203.5740	10	-0.2	602.7914	2	25.71	1.21E8	90	99	Carbamidomethylation
			Bnubes-PLA2-3	N.VNTYNKEYK.I	Y	61.84	1157.5717	9	0.6	579.7908	2	21.23	1.78E6	116	124
			Bnubes-PLA2-3	K.EYKIHM(+15.99)K.F	Y	61.51	963.4847	7	1.6	482.7482	2	20.23	7.43E6	122	128	Oxidation (M)
			Bnubes-PLA2-3	K.TIVC(+57.02)GENKPC(+57.02).L	Y	61.10	1176.5267	10	1.2	589.2687	2	24.91	5.44E7	88	97	Carbamidomethylation
			Bnubes-PLA2-3	K.M(+15.99)ILLETGKNAAT.S	Y	60.88	1276.6697	12	3.3	639.3413	2	31.86	1.11E7	24	35	Oxidation (M)
			Bnubes-PLA2-3	K.TIVC(+57.02)GENKPC(+57.02)LKEL.C	Y	60.76	1659.8324	14	2.7	830.9219	2	33.08	1.01E8	88	101	Carbamidomethylation
			Bnubes-PLA2-3	K.M(+15.99)ILLETGKNAATSY.V	Y	60.58	1526.7650	14	-0.5	764.3859	2	37.23	1.27E7	24	37	Oxidation (M)
			Bnubes-PLA2-3	W.KMILLETGK.N	Y	59.95	1031.6049	9	1.4	516.8080	2	30.40	7.47E6	23	31
			Bnubes-PLA2-3	K.TDRYSHSLK.D	Y	59.91	1105.5516	9	1.8	553.7816	2	20.95	6.06E8	77	85
			Bnubes-PLA2-3	S.YVAYGC(+57.02)NC(+57.02)GVGGR.G	Y	59.75	1431.6023	13	-0.1	716.8051	2	29.38	1.96E7	37	49	Carbamidomethylation
			Bnubes-PLA2-3	A.IC(+57.02)LGENVNTYNK.E	Y	59.32	1423.6765	12	6.2	712.8467	2	33.33	3.03E6	110	121	Carbamidomethylation
			Bnubes-PLA2-3	L.WKM(+15.99)ILLETGK.N	Y	59.23	1233.6791	10	-0.6	412.2315	3	34.48	9.68E5	22	31	Oxidation (M)
			Bnubes-PLA2-3	K.DKTIVC(+57.02)GENK.P	Y	59.00	1162.5652	10	1.0	582.2878	2	21.18	1.87E6	86	95	Carbamidomethylation
			Bnubes-PLA2-3	T.DC(+57.02)NPKTDRYSHSLKDK.T	Y	58.54	1962.9218	16	-1.0	491.7350	4	23.12	0	72	87	Carbamidomethylation
			Bnubes-PLA2-3	A.LAIC(+57.02)LGENVNTYNKEYK.I	Y	58.51	2027.9985	17	4.1	677.0065	3	37.62	5.07E6	108	124	Carbamidomethylation
			Bnubes-PLA2-3	K.KLTDC(+57.02)NPKTD.R	Y	58.49	1190.5602	10	0.0	596.2847	2	21.20	3.34E6	69	78	Carbamidomethylation
			Bnubes-PLA2-3	K.LTDC(+57.02)N(+.98)PK.T	Y	58.38	847.3746	7	1.7	424.6934	2	20.91	1.05E7	70	76	Carbamidomethylation; Deamidation (NQ)
			Bnubes-PLA2-3	K.DKTIVC(+57.02)GENKP.C	Y	57.59	1259.6179	11	0.5	630.8137	2	24.03	5.31E6	86	96	Carbamidomethylation
			Bnubes-PLA2-3	K.ELC(+57.02)EC(+57.02)DK.A	Y	57.57	952.3630	7	1.2	477.1872	2	21.30	2.15E9	100	106	Carbamidomethylation
			Bnubes-PLA2-3	R.YSHSLKDKTIV.C	Y	56.77	1289.6979	11	1.4	645.8542	2	25.19	1.01E7	80	90
			Bnubes-PLA2-3	F.LC(+57.02)EKPDAC(+57.02)	Y	56.49	991.4103	8	0.8	496.7105	2	23.25	1.22E7	130	137	Carbamidomethylation
			Bnubes-PLA2-3	K.FLC(+57.02)EKPDA.C	Y	56.46	978.4481	8	1.4	490.2297	2	28.63	1.23E9	129	136	Carbamidomethylation
			Bnubes-PLA2-3	K.EYKIHM(+15.99)KFLC(+57.02)EKPDAC(+57.02)	Y	56.18	2083.9529	16	0.5	1042.9795	2	29.47	2.73E7	122	137	Oxidation (M); Carbamidomethylation
			Bnubes-PLA2-3	K.MILLETGKNAA.T	Y	54.77	1159.6271	11	0.9	580.8187	2	36.78	5.08E6	24	34
			Bnubes-PLA2-3	K.MILLETGKNAAT.S	Y	54.49	1260.6748	12	2.9	631.3436	2	36.82	9.01E6	24	35
			Bnubes-PLA2-3	W.KM(+15.99)ILLETGK.N	Y	53.92	1047.5999	9	1.9	524.8058	2	25.77	5.73E6	23	31	Oxidation (M)
			Bnubes-PLA2-3	V.EGSM(+15.99)YELWKM(+15.99)ILLETGK.N	Y	53.81	2059.0005	17	-8.7	1030.4939	2	30.73	0	15	31	Oxidation (M)
			Bnubes-PLA2-3	E.GSM(+15.99)YELWK.M	Y	53.60	1028.4637	8	3.4	515.2385	2	37.67	1.54E8	16	23	Oxidation (M)
			Bnubes-PLA2-3	K.KLTDC(+57.02)NPKTDRY.S	Y	53.35	1509.7246	12	-0.2	504.2464	3	23.88	3.3E6	69	80	Carbamidomethylation
			Bnubes-PLA2-3	Y.SHSLKDK.T	Y	53.17	813.4344	7	1.7	407.7233	2	20.17	5.32E7	81	87
			Bnubes-PLA2-3	K.LTDC(+57.02)NPKTD.R	Y	53.06	1062.4652	9	-3.1	532.2358	2	21.39	6.01E6	70	78	Carbamidomethylation
			Bnubes-PLA2-3	K.MILLETGKNAATS.Y	Y	52.95	1347.7068	13	2.5	674.8593	2	36.85	7.29E6	24	36
			Bnubes-PLA2-3	K.NAATSYVAYG.C	Y	52.22	1015.4611	10	-0.6	508.7352	2	36.57	1.49E7	32	41
			Bnubes-PLA2-3	K.EYKIHMKFLC(+57.02)EKPDAC(+57.02)	Y	51.61	2067.9580	16	2.7	690.3253	3	34.28	3.27E6	122	137	Carbamidomethylation
			Bnubes-PLA2-3	G.SM(+15.99)YELWK.M	Y	51.10	971.4423	7	0.9	486.7266	2	37.12	1.12E10	17	23	Oxidation (M)
			Bnubes-PLA2-3	R.YSHSLKD.K	Y	50.80	848.4028	7	9.4	425.2107	2	20.16	0	80	86
			Bnubes-PLA2-3	T.DC(+57.02)NPKTDR.Y	Y	50.73	1004.4345	8	1.8	503.2231	2	20.61	4.35E6	72	79	Carbamidomethylation
			Bnubes-PLA2-3	K.NAATSYVAYGC(+57.02)N(+.98)C(+57.02)GVGGR.G	Y	50.17	1876.7832	18	11.5	939.4054	2	37.80	9.02E6	32	49	Carbamidomethylation; Deamidation (NQ)
			Bnubes-PLA2-3	R.C(+57.02)C(+57.02)FVHKC(+57.02).C	Y	49.94	1009.3932	7	2.4	505.7028	2	22.28	3.74E6	59	65	Carbamidomethylation
			Bnubes-PLA2-3	T.DRYSHSLKDK.T	Y	49.34	1247.6259	10	1.3	416.8812	3	20.36	4.36E8	78	87
			Bnubes-PLA2-3	T.DRC(+57.02)C(+57.02)FVHK.C	Y	49.13	1120.4906	8	-0.5	561.2498	2	24.15	5000000	57	64	Carbamidomethylation
			Bnubes-PLA2-3	R.YSHSLKDKTIVC(+57.02)GEN(+.98)KPC(+57.02)LK.E	Y	49.11	2377.1770	20	6.3	1189.5978	2	25.75	0	80	99	Carbamidomethylation; Deamidation (NQ)
			Bnubes-PLA2-3	R.YSHSLKDKTIVC(+57.02)GENKP.C	Y	48.92	1974.9833	17	2.7	494.7522	4	24.78	5.74E6	80	96	Carbamidomethylation
			Bnubes-PLA2-3	C.GENKPC(+57.02)LK.E	Y	48.90	944.4749	8	0.9	473.2430	2	20.42	0	92	99	Carbamidomethylation
			Bnubes-PLA2-3	M.KFLC(+57.02)EKPDAC(+57.02)	Y	48.29	1266.5736	10	0.7	423.1968	3	26.41	2.31E6	128	137	Carbamidomethylation
			Bnubes-PLA2-3	M.ILLETGKNAATSYVAYGC(+57.02)NC(+57.02)GVGGRGQPK.D	Y	48.19	3040.4858	29	-1.0	761.1245	4	36.71	4.99E5	25	53	Carbamidomethylation
			Bnubes-PLA2-3	K.M(+15.99)ILLETGKNAATS.Y	Y	47.82	1363.7017	13	2.8	682.8569	2	31.99	1.4E7	24	36	Oxidation (M)
			Bnubes-PLA2-3	K.NAATSYVAY.G	Y	47.76	958.4396	9	2.7	480.2262	2	37.03	5.64E5	32	40
			Bnubes-PLA2-3	K.DKTIVC(+57.02)GENKPC(+57.02)LKELC(+57.02)E.C	Y	47.67	2192.0276	18	2.7	731.6818	3	32.68	3.14E6	86	103	Carbamidomethylation
			Bnubes-PLA2-3	K.TIVC(+57.02)GENKPC(+57.02)LKE.L	Y	47.06	1546.7483	13	1.6	516.5885	3	27.21	2.29E6	88	100	Carbamidomethylation
			Bnubes-PLA2-3	T.GKNAATSYVAYGC(+57.02)NC(+57.02)GVGGR.G	Y	46.70	2060.9155	20	0.5	687.9763	3	30.31	1.98E6	30	49	Carbamidomethylation
			Bnubes-PLA2-3	K.MILLETGKN.A	Y	45.84	1017.5529	9	4.4	509.7836	2	36.48	3.96E6	24	32
			Bnubes-PLA2-3	K.TDRYSHSLKDKTIV.C	Y	45.13	1661.8737	14	-0.7	416.4735	4	25.47	7.84E6	77	90
			Bnubes-PLA2-3	K.LTDC(+57.02)NPKT.D	Y	45.13	947.4382	8	1.9	474.7251	2	21.16	8.43E5	70	77	Carbamidomethylation
			Bnubes-PLA2-3	Y.GC(+57.02)NC(+57.02)GVGGR.G	Y	44.61	935.3702	9	0.4	468.6904	2	20.45	8.49E6	41	49	Carbamidomethylation
			Bnubes-PLA2-3	K.TDRYSHSLKD.K	Y	44.28	1220.5785	10	0.1	407.8650	3	20.77	6.19E7	77	86
			Bnubes-PLA2-3	L.TDC(+57.02)NPKTDR.Y	Y	44.00	1105.4822	9	2.5	553.7472	2	20.61	1.43E7	71	79	Carbamidomethylation
			Bnubes-PLA2-3	K.ELC(+57.02)EC(+57.02)DKALAI.C	Y	43.99	1320.6053	11	2.6	661.3087	2	37.70	9.26E6	100	110	Carbamidomethylation
			Bnubes-PLA2-3	K.DKTIVC(+57.02)GENKPC(+57.02)LKEL.C	Y	43.63	1902.9543	16	1.8	635.3236	3	31.79	8.72E6	86	101	Carbamidomethylation
			Bnubes-PLA2-3	K.NAATSYVAYGC(+57.02)N(+.98)C(+57.02)GVGGRG.Q	Y	43.48	1933.8047	19	3.8	967.9089	2	33.82	1.09E6	32	50	Carbamidomethylation; Deamidation (NQ)
			Bnubes-PLA2-3	K.IHM(+15.99)KFLC(+57.02)EKPD.A	Y	43.08	1432.6843	11	-0.2	478.5664	3	25.31	2.64E7	125	135	Oxidation (M); Carbamidomethylation
			Bnubes-PLA2-3	K.FLC(+57.02)EKPD.A	Y	42.56	907.4109	7	1.1	454.7112	2	27.92	6.74E8	129	135	Carbamidomethylation
			Bnubes-PLA2-3	G.C(+57.02)NC(+57.02)GVGGR.G	Y	41.71	878.3487	8	5.3	440.1819	2	20.44	0	42	49	Carbamidomethylation
			Bnubes-PLA2-3	K.ALAIC(+57.02)LGEN(+.98)VNTYNKEYKIHM(+15.99)K.F	Y	41.52	2625.2930	22	10.4	657.3344	4	37.51	2.81E6	107	128	Carbamidomethylation; Deamidation (NQ); Oxidation (M)
			Bnubes-PLA2-3	H.MKFLC(+57.02)EKPDAC(+57.02)	Y	40.64	1397.6141	11	0.1	466.8766	3	31.14	3.57E6	127	137	Carbamidomethylation
			Bnubes-PLA2-3	K.DATDRC(+57.02)C(+57.02)FVH.K	Y	39.83	1279.5073	10	2.4	427.5088	3	27.34	3.06E6	54	63	Carbamidomethylation
			Bnubes-PLA2-3	T.DRYSHSLK.D	Y	39.54	1004.5039	8	0.6	503.2572	2	20.51	3.06E6	78	85
			Bnubes-PLA2-3	L.C(+57.02)EKPDAC(+57.02)	Y	39.24	878.3262	7	0.5	440.1686	2	29.33	1.12E6	131	137	Carbamidomethylation
			Bnubes-PLA2-3	Y.KKLTDC(+57.02)NPK.T	Y	39.07	1102.5804	9	0.1	552.2950	2	20.15	1.88E5	68	76	Carbamidomethylation
			Bnubes-PLA2-3	G.QPKDATDRC(+57.02)C(+57.02)FVHK.C	Y	39.04	1760.8086	14	12.2	441.2128	4	21.74	2.69E7	51	64	Carbamidomethylation
			Bnubes-PLA2-3	Y.SHSLKDKTIVC(+57.02)GENKPC(+57.02)LK.E	Y	37.64	2213.1296	19	-0.1	554.2871	4	24.60	1.51E6	81	99	Carbamidomethylation
			Bnubes-PLA2-3	K.M(+15.99)ILLETGKN(+.98)AATSYVAYGC(+57.02)N(+.98)C(+57.02)GVGGRGQPK.D	Y	37.20	3189.4893	30	6.7	1064.1726	3	37.93	1.06E6	24	53	Oxidation (M); Deamidation (NQ); Carbamidomethylation
			Bnubes-PLA2-3	D.KTIVC(+57.02)GEN(+.98)KPC(+57.02)LK.E	Y	36.90	1546.7847	13	-11.7	516.5938	3	25.30	4.74E6	87	99	Carbamidomethylation; Deamidation (NQ)
			Bnubes-PLA2-3	K.LTDC(+57.02)NPKTDRYSHSLKD.K	Y	36.87	2048.9585	17	-1.2	683.9895	3	24.30	8.67E6	70	86	Carbamidomethylation
			Bnubes-PLA2-3	K.DATDRC(+57.02)C(+57.02)F.V	Y	35.57	1043.3800	8	-1.2	522.6943	2	29.26	0	54	61	Carbamidomethylation
			Bnubes-PLA2-3	K.LTDC(+57.02)N(+.98)PKTDR.Y	Y	34.10	1219.5503	10	8.2	407.5255	3	20.93	2.59E6	70	79	Carbamidomethylation; Deamidation (NQ)
			Bnubes-PLA2-3	K.ELC(+57.02)EC(+57.02)DKALAIC(+57.02).L	Y	33.81	1480.6360	12	-0.1	741.3218	2	37.05	3.71E6	100	111	Carbamidomethylation
			Bnubes-PLA2-3	K.TIVC(+57.02)GENKP.C	Y	33.45	1016.4961	9	2.0	509.2540	2	24.52	5.69E7	88	96	Carbamidomethylation
			Bnubes-PLA2-3	N.PKTDRYSHSLKDK.T	Y	33.05	1573.8212	13	2.3	525.6132	3	20.21	3.87E5	75	87
			Bnubes-PLA2-3	K.TIVC(+57.02)GENKPC(+57.02)LKELC(+57.02).E	Y	32.18	1819.8630	15	3.3	607.6275	3	32.90	1.49E6	88	102	Carbamidomethylation
			Bnubes-PLA2-3	K.TIVC(+57.02)GENKPC(+57.02)LKELC(+57.02)EC(+57.02)D.K	Y	31.51	2223.9631	18	2.0	742.3264	3	34.42	2.54E7	88	105	Carbamidomethylation
			Bnubes-PLA2-3	K.TIVC(+57.02)GEN(+.98)KPC(+57.02)LKEL.C	Y	30.76	1660.8164	14	6.4	831.4170	2	24.25	1.09E6	88	101	Carbamidomethylation; Deamidation (NQ)
			Bnubes-PLA2-3	E.GSMYELWK.M	Y	29.81	1012.4688	8	0.6	507.2397	2	30.64	3.39E8	16	23
			Bnubes-PLA2-3	E.NVNTYNKEYK.I	Y	29.41	1271.6146	10	1.2	636.8124	2	22.54	7.8E5	115	124
			Bnubes-PLA2-3	Y.VAYGC(+57.02)NC(+57.02)GVGGRGQPK.D	Y	27.45	1678.7667	16	1.9	560.5947	3	24.28	1.3E6	38	53	Carbamidomethylation
			Bnubes-VEGF-1	R.VDPHKGTSKIEVMQFTEHTDC(+57.02)EC(+57.02)RPR.S	Y	123.09	3156.4539	26	2.7	790.1193	4	29.60	4.52E7	95	120	Carbamidomethylation
			Bnubes-VEGF-1	R.C(+57.02)SGC(+57.02)C(+57.02)SDESLTC(+57.02)TATGKR.S	Y	118.19	2048.8020	18	-1.3	683.9373	3	25.71	8.64E7	69	86	Carbamidomethylation
			Bnubes-VEGF-1	K.GTSKIEVM(+15.99)QFTEHTDC(+57.02)EC(+57.02)RPR.S	Y	109.45	2596.1467	21	-0.9	650.0404	4	29.25	1.11E7	100	120	Oxidation (M); Carbamidomethylation
			Bnubes-VEGF-1	R.VDPHKGTSKIEVM(+15.99)QFTEHTDC(+57.02)EC(+57.02)RPR.S	Y	108.17	3172.4487	26	2.9	794.1182	4	27.53	1.87E7	95	120	Oxidation (M); Carbamidomethylation
			Bnubes-VEGF-1	K.IEVMQFTEHTDC(+57.02)EC(+57.02)RPR.S	Y	101.11	2206.9558	17	4.3	552.7461	4	33.63	1.99E8	104	120	Carbamidomethylation
			Bnubes-VEGF-1	K.GTSKIEVMQFTEHTDC(+57.02)EC(+57.02)RPR.S	Y	97.75	2580.1519	21	3.7	646.0447	4	31.38	9.96E6	100	120	Carbamidomethylation
			Bnubes-VEGF-1	R.C(+57.02)SGC(+57.02)C(+57.02)SDESLTC(+57.02)TATGK.R	Y	97.62	1892.7009	17	2.0	947.3553	2	27.99	2.67E7	69	85	Carbamidomethylation
			Bnubes-VEGF-1	K.IEVM(+15.99)QFTEHTDC(+57.02)EC(+57.02)RPR.S	Y	91.06	2222.9507	17	1.5	741.9886	3	30.38	5.98E8	104	120	Oxidation (M); Carbamidomethylation
			Bnubes-VEGF-1	R.EIMRVDPHKGTSK.I	Y	85.35	1496.7769	13	2.1	499.9316	3	21.16	1.08E7	91	103
			Bnubes-VEGF-1	R.VDPHKGTSK.I	Y	83.88	967.5087	9	-0.2	484.7593	2	11.23	1.23E7	95	103
			Bnubes-VEGF-1	R.EIM(+15.99)RVDPHKGTSK.I	Y	78.26	1512.7719	13	0.9	757.3904	2	20.39	1.15E8	91	103	Oxidation (M)
			Bnubes-VEGF-1	R.PSC(+57.02)VTVLR.C	Y	69.54	930.4957	8	1.0	466.2534	2	28.96	2.48E7	61	68	Carbamidomethylation
			Bnubes-VEGF-1	R.EIMRVDPHKGTSKIEVM(+15.99)QFTEHTDC(+57.02)EC(+57.02)RPR.S	Y	65.78	3701.7170	30	3.0	741.3495	5	30.22	1.76E7	91	120	Oxidation (M); Carbamidomethylation
			Bnubes-VEGF-1	R.SVGREIMR.V	Y	63.90	946.5018	8	1.6	474.2568	2	23.97	9.9E6	87	94
			Bnubes-VEGF-1	R.SVGREIM(+15.99)RVDPHKGTSK.I	Y	60.54	1911.9949	17	0.0	479.0038	4	21.47	9.75E6	87	103	Oxidation (M)
			Bnubes-VEGF-1	R.EIM(+15.99)RVDPHK.G	Y	46.43	1139.5757	9	2.2	570.7938	2	20.59	3.78E6	91	99	Oxidation (M)
			Bnubes-VEGF-1	K.IEVM(+15.99)QFTEHTD.C	Y	42.16	1364.5918	11	2.0	683.3014	2	34.56	7.69E6	104	114	Oxidation (M)
			Bnubes-VEGF-1	R.SVGREIM(+15.99)R.V	Y	41.53	962.4967	8	2.3	482.2545	2	20.87	1.28E7	87	94	Oxidation (M)
			Bnubes-VEGF-1	S.VGREIMR.V	Y	37.80	859.4698	7	1.1	430.7407	2	23.97	1.76E6	88	94
			Bnubes-VEGF-1	R.SVGREIM(+15.99)RVDPHK.G	Y	31.46	1538.7987	13	2.9	513.9393	3	23.53	4.13E6	87	99	Oxidation (M)
			Bnubes-VEGF-1	R.EIM(+15.99)RVDPHKGTSKIEVM(+15.99)Q(+.98)FTEHTDC(+57.02)EC(+57.02)RPR.S	Y	29.50	3718.6960	30	7.8	930.6843	4	28.92	3.32E6	91	120	Oxidation (M); Deamidation (NQ); Carbamidomethylation
			Bnubes-SVMPII-5	K.LRPGAQC(+57.02)AEGLC(+57.02)C(+57.02)DQC(+57.02)R.F	Y	103.77	2049.8601	17	1.4	684.2918	3	27.99	7.21E7	429	445	Carbamidomethylation
			Bnubes-SVMPII-5	R.GDWNNDHC(+57.02)TGQSADC(+57.02)PNK.G	Y	67.47	2074.7856	18	1.1	692.6001	3	24.60	4.65E6	458	475	Carbamidomethylation
			Bnubes-SVMPII-5	R.FMKEGTVC(+57.02)R.V	Y	65.81	1126.5264	9	1.0	564.2684	2	24.01	1.67E6	446	454	Carbamidomethylation
			Bnubes-SVMPII-5	R.VARGDWNNDHC(+57.02)TGQSADC(+57.02)PNKGFYG	Y	64.73	2825.1670	25	3.1	707.2980	4	30.19	1.47E7	455	479	Carbamidomethylation
			Bnubes-SVMPII-5	R.FM(+15.99)KEGTVC(+57.02)R.V	Y	56.49	1142.5212	9	2.6	572.2668	2	21.02	3.21E6	446	454	Oxidation (M); Carbamidomethylation
			Bnubes-SVMPII-5	R.GDWNNDHC(+57.02)TGQSADC(+57.02)PNKGFYG	Y	41.66	2498.9604	22	4.0	833.9936	3	32.31	3.33E7	458	479	Carbamidomethylation
			Bnubes-SVMPII-5	G.EEC(+57.02)DC(+57.02)GAPANPC(+57.02)C(+57.02)DAATC(+57.02)K.L	Y	35.33	2184.7639	19	2.3	1093.3867	2	27.47	8.25E6	410	428	Carbamidomethylation
			Bnubes-SVMPII-5	E.EC(+57.02)DC(+57.02)GAPANPC(+57.02)C(+57.02)DAATC(+57.02)K.L	Y	32.61	2055.7212	18	1.1	1028.8643	2	27.02	5.1E5	411	428	Carbamidomethylation
			Bnubes-SVMPII-5	E.AGEEC(+57.02)DC(+57.02)GAPANPC(+57.02)C(+57.02)DAATC(+57.02)K.L	Y	29.08	2312.8225	21	1.3	1157.4148	2	27.79	1.25E6	408	428	Carbamidomethylation
			Bnubes-SVMPII-5	A.GEEC(+57.02)DC(+57.02)GAPANPC(+57.02)C(+57.02)DAATC(+57.02)K.L	Y	28.91	2241.7854	20	2.3	1121.8975	2	27.57	1.01E6	409	428	Carbamidomethylation
		12A	Bnubes-CRISP-1	V.DFDSESPRKPEIQKEIVDLHNSLRR.S	Y	141.69	3007.5474	25	-7.5	752.8847	4	37.24	2.08E7	22	46
			Bnubes-CRISP-1	G.SVDFDSESPRKPEIQKEIVDLHNSLRR.S	Y	138.69	3193.6479	27	1.1	799.4161	4	37.16	2.78E9	20	46
			Bnubes-CRISP-1	R.RSVNPTATNM(+15.99)LKMEWYPEAAANAER.W	Y	132.98	2865.3538	25	1.3	717.3431	4	37.89	5.33E7	46	70	Oxidation (M)
			Bnubes-CRISP-1	F.DSESPRKPEIQKEIVDLHNSLR.R	Y	130.57	2589.3511	22	2.1	648.3432	4	34.74	2.14E8	24	45
			Bnubes-CRISP-1	R.RSVNPTATNM(+15.99)LKM(+15.99)EWYPEAAANAER.W	Y	129.20	2881.3486	25	7.2	721.3461	4	36.38	6.01E8	46	70	Oxidation (M)
			Bnubes-CRISP-1	R.WAYGC(+57.02)IESHSSHDSRVLEGIK.C	Y	124.88	2430.1387	21	1.2	608.5397	4	35.08	2.42E9	71	91	Carbamidomethylation
			Bnubes-CRISP-1	D.FDSESPRKPEIQKEIVDLHNSLRR.S	Y	123.93	2892.5205	24	2.6	724.1357	4	34.13	1.68E8	23	46
			Bnubes-CRISP-1	R.WAYGC(+57.02)IESHSSHDSR.V	Y	120.75	1790.7430	15	0.3	896.3746	2	28.38	9.67E9	71	85	Carbamidomethylation
			Bnubes-CRISP-1	R.KPEIQKEIVDLHNSLR.R	Y	118.42	1918.0636	16	1.6	960.0359	2	33.91	1.45E9	30	45
			Bnubes-CRISP-1	F.DSESPRKPEIQKEIVDLHNSLRR.S	Y	115.51	2745.4521	23	0.9	687.3675	4	33.30	3.14E8	24	46
			Bnubes-CRISP-1	D.SESPRKPEIQKEIVDLHNSLR.R	Y	115.45	2474.3240	21	1.8	619.5863	4	33.37	2.93E8	25	45
			Bnubes-CRISP-1	E.RWAYGC(+57.02)IESHSSHDSR.V	Y	113.01	1946.8441	16	0.4	487.7161	4	26.55	8.48E7	70	85	Carbamidomethylation
			Bnubes-CRISP-1	S.ESPRKPEIQKEIVDLHNSLRR.S	Y	111.89	2543.3931	21	0.2	636.8525	4	32.39	1.08E7	26	46
			Bnubes-CRISP-1	G.SVDFDSESPRKPEIQKEIVDLHN(+.98)SLRR.S	Y	111.35	3194.6318	27	1.4	799.6624	4	34.87	1.64E8	20	46	Deamidation (NQ)
			Bnubes-CRISP-1	K.WTEIIHAWHGEYK.D	Y	109.55	1668.8048	13	0.6	835.4060	2	37.03	1.84E7	105	117
			Bnubes-CRISP-1	A.YGC(+57.02)IESHSSHDSR.V	Y	109.03	1533.6266	13	-4.8	767.8131	2	28.40	7.27E6	73	85	Carbamidomethylation
			Bnubes-CRISP-1	R.KPEIQKEIVDLHNSLRR.S	Y	108.41	2074.1646	17	3.5	519.5477	4	32.60	2.69E9	30	46
			Bnubes-CRISP-1	D.SESPRKPEIQKEIVDLHNSLRR.S	Y	107.85	2630.4250	22	1.2	658.6111	4	32.30	3.04E8	25	46
			Bnubes-CRISP-1	A.NAERWAYGC(+57.02)IESHSSHDSR.V	Y	106.75	2260.9668	19	1.6	566.2471	4	31.23	2.76E6	67	85	Carbamidomethylation
			Bnubes-CRISP-1	R.KPEIQKEIVDLHN(+.98)SLRR.S	Y	106.26	2075.1487	17	2.7	519.7933	4	31.09	1.48E7	30	46	Deamidation (NQ)
			Bnubes-CRISP-1	R.MQSNC(+57.02)PATC(+57.02)FC(+57.02)QNK.I	Y	104.63	1744.6790	14	0.2	873.3426	2	31.26	5.75E9	225	238	Carbamidomethylation
			Bnubes-CRISP-1	W.AYGC(+57.02)IESHSSHDSR.V	Y	102.72	1604.6637	14	-0.2	402.1711	4	21.69	3.6E7	72	85	Carbamidomethylation
			Bnubes-CRISP-1	N.AERWAYGC(+57.02)IESHSSHDSR.V	Y	102.07	2146.9238	18	1.0	537.7361	4	27.83	6.26E6	68	85	Carbamidomethylation
			Bnubes-CRISP-1	K.RMQSNC(+57.02)PATC(+57.02)FC(+57.02)QNK.I	Y	100.02	1900.7802	15	1.4	634.5984	3	26.85	2.2E9	224	238	Carbamidomethylation
			Bnubes-CRISP-1	D.FDSESPRKPEIQKEIVDLHNSLR.R	Y	99.93	2736.4194	23	2.2	685.1102	4	36.81	4.54E7	23	45
			Bnubes-CRISP-1	K.PEIQKEIVDLHNSLRR.S	Y	97.32	1946.0697	16	0.7	487.5226	4	32.62	4.93E6	31	46
			Bnubes-CRISP-1	G.SVDFDSESPRKPEIQK.E	Y	95.96	1860.9216	16	-0.1	466.2353	4	29.34	5.12E9	20	35
			Bnubes-CRISP-1	K.M(+15.99)EWYPEAAANAER.W	Y	95.15	1552.6616	13	3.0	777.3365	2	36.52	7.97E8	58	70	Oxidation (M)
			Bnubes-CRISP-1	R.SVNPTATNMLK.M	Y	95.06	1174.6016	11	1.5	588.3060	2	33.23	7.6E9	47	57
			Bnubes-CRISP-1	E.SPRKPEIQKEIVDLHNSLRR.S	Y	94.61	2414.3506	20	14.2	604.6005	4	37.14	0	27	46
			Bnubes-CRISP-1	K.SGC(+57.02)QNKR.M	Y	93.71	848.3923	7	0.8	425.2016	2	10.54	1.23E8	218	224	Carbamidomethylation
			Bnubes-CRISP-1	R.KPEIQKEIVDLHN(+.98)SLR.R	Y	92.92	1919.0476	16	0.2	480.7669	4	32.89	0	30	45	Deamidation (NQ)
			Bnubes-CRISP-1	K.RM(+15.99)QSNC(+57.02)PATC(+57.02)FC(+57.02)QNK.I	Y	92.25	1916.7750	15	-0.3	639.9289	3	26.26	1.64E9	224	238	Oxidation (M); Carbamidomethylation
			Bnubes-CRISP-1	Y.GC(+57.02)IESHSSHDSR.V	Y	91.82	1370.5634	12	1.6	686.2866	2	20.14	5.83E6	74	85	Carbamidomethylation
			Bnubes-CRISP-1	M.EWYPEAAANAER.W	Y	90.97	1405.6262	12	2.3	703.8185	2	36.65	4.07E6	59	70
			Bnubes-CRISP-1	T.ATNM(+15.99)LKM(+15.99)EWYPEAAANAER.W	Y	90.24	2227.0037	19	0.5	743.3385	3	36.30	3.9E6	52	70	Oxidation (M)
			Bnubes-CRISP-1	R.M(+15.99)QSNC(+57.02)PATC(+57.02)FC(+57.02)QNK.I	Y	90.20	1760.6740	14	0.7	881.3405	2	27.89	3.7E9	225	238	Oxidation (M); Carbamidomethylation
			Bnubes-CRISP-1	G.SVDFDSESPRKPEIQKEIVDLHNSLR.R	Y	90.17	3037.5469	26	2.1	760.3918	4	36.62	1.43E7	20	45
			Bnubes-CRISP-1	K.SGC(+57.02)QNKRMQSNC(+57.02)PATC(+57.02)FC(+57.02)QNK.I	Y	89.27	2575.0608	21	0.9	644.7698	4	25.29	1.05E7	218	238	Carbamidomethylation
			Bnubes-CRISP-1	R.SVNPTATNM(+15.99)LK.M	Y	88.66	1190.5966	11	1.5	596.3035	2	26.39	9.46E9	47	57	Oxidation (M)
			Bnubes-CRISP-1	S.ESPRKPEIQKEIVDLHNSLR.R	Y	88.41	2387.2920	20	1.4	597.8281	4	33.49	1.32E7	26	45
			Bnubes-CRISP-1	W.AYGC(+57.02)IESHSSHDSRVLEGIK.C	Y	87.61	2244.0593	20	2.2	562.0206	4	29.84	4.36E6	72	91	Carbamidomethylation
			Bnubes-CRISP-1	R.KPEIQ(+.98)KEIVDLHNSLR.R	Y	87.25	1919.0476	16	3.7	480.7686	4	36.96	9.6E5	30	45	Deamidation (NQ)
			Bnubes-CRISP-1	D.GLC(+57.02)TNPC(+57.02)TQENEFMNC(+57.02)DSLVQKSGC(+57.02)QNKR.M	Y	85.32	3474.4844	29	2.4	869.6261	4	36.94	8.07E6	196	224	Carbamidomethylation
			Bnubes-CRISP-1	F.DSESPRKPEIQKEIVDLHN(+.98)SLRR.S	Y	84.48	2746.4360	23	-0.1	687.6128	4	31.72	2.02E6	24	46	Deamidation (NQ)
			Bnubes-CRISP-1	K.SGC(+57.02)QN(+.98)KRM(+15.99)QSNC(+57.02)PATC(+57.02)FC(+57.02)QNK.I	Y	83.94	2592.0396	21	2.4	649.0155	4	25.06	2.84E6	218	238	Carbamidomethylation; Deamidation (NQ); Oxidation (M)
			Bnubes-CRISP-1	K.SGC(+57.02)QNKRM(+15.99)QSNC(+57.02)PATC(+57.02)FC(+57.02)QNK.I	Y	83.46	2591.0557	21	2.8	648.7698	4	23.13	3.16E7	218	238	Carbamidomethylation; Oxidation (M)
			Bnubes-CRISP-1	R.RSVNPTATNMLK.M	Y	83.20	1330.7028	12	-0.6	666.3549	2	28.17	1000000000	46	57
			Bnubes-CRISP-1	G.SVDFDSESPR.K	Y	82.33	1137.4938	10	2.6	569.7528	2	29.75	2.4E9	20	29
			Bnubes-CRISP-1	R.WAYGC(+57.02)IESHSSHD.S	Y	82.22	1547.6100	13	0.8	516.8751	3	32.14	3.33E7	71	83	Carbamidomethylation
			Bnubes-CRISP-1	L.KMEWYPEAAANAER.W	Y	82.11	1664.7616	14	1.1	555.9257	3	34.83	8.67E6	57	70
			Bnubes-CRISP-1	K.EIVDLHNSLRR.S	Y	81.85	1350.7368	11	0.0	676.3723	2	29.63	4.54E9	36	46
			Bnubes-CRISP-1	K.EIVDLHNSLR.R	Y	81.71	1194.6356	10	0.4	598.3223	2	32.97	1.75E8	36	45
			Bnubes-CRISP-1	N.C(+57.02)PATC(+57.02)FC(+57.02)QNK.I	Y	80.52	1284.5050	10	1.0	643.2572	2	26.22	5.92E6	229	238	Carbamidomethylation
			Bnubes-CRISP-1	W.YPEAAANAER.W	Y	80.14	1090.5043	10	1.4	546.2574	2	25.32	1.81E7	61	70
			Bnubes-CRISP-1	K.RMQSNC(+57.02)PATC(+57.02)FC(+57.02)QNKII	Y	77.92	2126.9482	17	2.8	709.9885	3	34.76	9.54E7	224	240	Carbamidomethylation
			Bnubes-CRISP-1	S.SHDSRVLEGIK.C	Y	77.54	1239.6571	11	0.6	414.2245	3	25.27	1.21E6	81	91
			Bnubes-CRISP-1	C.QYC(+57.02)PAGNIIGK.T	Y	76.93	1219.6019	11	-0.5	610.8049	2	32.94	4.49E6	165	175	Carbamidomethylation
			Bnubes-CRISP-1	R.SVN(+.98)PTATNMLK.M	Y	76.49	1175.5856	11	0.8	588.7976	2	33.25	2.1E7	47	57	Deamidation (NQ)
			Bnubes-CRISP-1	S.VDFDSESPR.K	Y	76.42	1050.4618	9	-0.9	526.2351	2	29.31	6.3E6	21	29
			Bnubes-CRISP-1	R.MQSN(+.98)C(+57.02)PATC(+57.02)FC(+57.02)QNK.I	Y	76.21	1745.6630	14	6.6	873.8402	2	31.63	8.94E6	225	238	Deamidation (NQ); Carbamidomethylation
			Bnubes-CRISP-1	K.RMQSNC(+57.02)PATC(+57.02)FC(+57.02)QN(+.98)KII	Y	76.01	2127.9321	17	2.3	710.3161	3	36.67	4.33E7	224	240	Carbamidomethylation; Deamidation (NQ)
			Bnubes-CRISP-1	I.VDLHNSLR.R	Y	75.19	952.5090	8	0.5	477.2596	2	32.97	1.12E7	38	45
			Bnubes-CRISP-1	R.SVNPTATN(+.98)MLK.M	Y	74.55	1175.5856	11	0.8	588.7976	2	33.25	2.1E7	47	57	Deamidation (NQ)
			Bnubes-CRISP-1	Q.SNC(+57.02)PATC(+57.02)FC(+57.02)QNK.I	Y	73.77	1485.5800	12	2.0	743.7950	2	27.81	5.11E6	227	238	Carbamidomethylation
			Bnubes-CRISP-1	R.RSVNPTATNM(+15.99)LK.M	Y	73.68	1346.6976	12	1.3	674.3536	2	23.77	1.25E9	46	57	Oxidation (M)
			Bnubes-CRISP-1	K.RMQSNC(+57.02)PATC(+57.02)FC(+57.02)QN(+.98)K.I	Y	73.66	1901.7642	15	2.6	634.9272	3	28.11	0	224	238	Carbamidomethylation; Deamidation (NQ)
			Bnubes-CRISP-1	K.TANPYTSGPPC(+57.02)GD.C	Y	73.64	1335.5402	13	1.5	668.7750	2	32.12	1.53E8	176	188	Carbamidomethylation
			Bnubes-CRISP-1	V.NPTATNMLK.M	Y	72.35	988.5012	9	-1.3	495.2548	2	31.89	7.44E6	49	57
			Bnubes-CRISP-1	C.PATC(+57.02)FC(+57.02)QNK.I	Y	71.95	1124.4742	9	1.9	563.2427	2	24.76	1.47E6	230	238	Carbamidomethylation
			Bnubes-CRISP-1	R.WAYGC(+57.02)IESHSSH.D	Y	71.64	1432.5830	12	3.8	717.2979	2	31.98	6.94E6	71	82	Carbamidomethylation
			Bnubes-CRISP-1	S.GSVDFDSESPRKPEIQK.E	Y	71.57	1917.9431	17	0.9	480.4911	4	28.55	2.14E8	19	35
			Bnubes-CRISP-1	R.SVNPTATNM(+15.99)LKM(+15.99)EWYPEAAANAER.W	Y	70.74	2725.2476	24	3.3	909.4216	3	37.94	8.68E6	47	70	Oxidation (M)
			Bnubes-CRISP-1	E.IQKEIVDLHNSLRR.S	Y	70.54	1719.9744	14	-1.4	430.9981	4	29.12	7.47E6	33	46
			Bnubes-CRISP-1	P.EIQKEIVDLHNSLRR.S	Y	70.03	1849.0170	15	0.3	463.2593	4	32.78	9.85E6	32	46
			Bnubes-CRISP-1	V.DFDSESPRKPEIQK.E	Y	69.83	1674.8213	14	1.5	559.2791	3	28.24	1.32E7	22	35
			Bnubes-CRISP-1	V.DFDSESPRKPEIQ(+.98)KEIVDLHNSLRR.S	Y	69.60	3008.5315	25	8.0	753.1425	4	37.65	0	22	46	Deamidation (NQ)
			Bnubes-CRISP-1	K.RMQSN(+.98)C(+57.02)PATC(+57.02)FC(+57.02)QNK.I	Y	69.53	1901.7642	15	6.9	634.9299	3	27.87	0	224	238	Deamidation (NQ); Carbamidomethylation
			Bnubes-CRISP-1	M.QSNC(+57.02)PATC(+57.02)FC(+57.02)QNK.I	Y	69.14	1613.6385	13	0.7	807.8231	2	27.97	8.56E6	226	238	Carbamidomethylation
			Bnubes-CRISP-1	R.M(+15.99)QSNC(+57.02)PATC(+57.02)FC(+57.02)Q.N	Y	67.96	1518.5360	12	1.3	760.2725	2	32.99	7.22E6	225	236	Oxidation (M); Carbamidomethylation
			Bnubes-CRISP-1	G.C(+57.02)IESHSSHDSR.V	Y	67.87	1313.5419	11	1.2	438.8529	3	20.04	7.8E5	75	85	Carbamidomethylation
			Bnubes-CRISP-1	S.GSVDFDSESPRKPEIQKEIVDLHNSLRR.S	Y	67.85	3250.6694	28	0.2	813.6708	4	37.74	3.37E6	19	46
			Bnubes-CRISP-1	Q.KEIVDLHNSLR.R	Y	67.61	1322.7306	11	1.9	441.9161	3	28.82	3.56E6	35	45
			Bnubes-CRISP-1	M.NC(+57.02)DSLVQK.S	Y	67.36	962.4491	8	0.9	482.2299	2	24.25	3.82E6	210	217	Carbamidomethylation
			Bnubes-CRISP-1	F.MNC(+57.02)DSLVQK.S	Y	67.11	1093.4896	9	1.2	547.7500	2	27.99	3.82E6	209	217	Carbamidomethylation
			Bnubes-CRISP-1	K.RM(+15.99)QSNC(+57.02)PATC(+57.02)FC(+57.02)QNKII	Y	67.01	2142.9431	17	1.2	715.3190	3	33.78	4.14E7	224	240	Oxidation (M); Carbamidomethylation
			Bnubes-CRISP-1	D.FDSESPRKPEIQK.E	Y	66.86	1559.7943	13	0.4	780.9009	2	24.91	3.71E7	23	35
			Bnubes-CRISP-1	I.VDLHNSLRR.S	Y	66.76	1108.6101	9	1.5	555.3104	2	29.61	5.99E7	38	46
			Bnubes-CRISP-1	Y.VC(+57.02)QYC(+57.02)PAGNIIGK.T	Y	66.67	1478.7009	13	1.2	740.3550	2	34.62	5.56E6	163	175	Carbamidomethylation
			Bnubes-CRISP-1	H.SSHDSRVLEGIK.C	Y	66.54	1326.6891	12	0.0	664.3485	2	25.39	5.27E5	80	91
			Bnubes-CRISP-1	E.WYPEAAANAER.W	Y	66.32	1276.5836	11	1.4	639.2968	2	33.23	5.27E6	60	70
			Bnubes-CRISP-1	S.GSVDFDSESPR.K	Y	66.23	1194.5153	11	1.5	598.2628	2	30.35	3.35E7	19	29
			Bnubes-CRISP-1	D.FDSESPR.K	Y	66.18	836.3664	7	0.9	419.1888	2	22.91	5.28E7	23	29
			Bnubes-CRISP-1	R.MQSNC(+57.02)PATC(+57.02)FC(+57.02)Q(+.98)NK.I	Y	66.18	1745.6630	14	5.7	873.8394	2	31.73	0	225	238	Carbamidomethylation; Deamidation (NQ)
			Bnubes-CRISP-1	R.MQSNC(+57.02)PATC(+57.02)FC(+57.02)Q.N	Y	65.78	1502.5411	12	1.2	752.2750	2	34.30	1.93E7	225	236	Carbamidomethylation
			Bnubes-CRISP-1	K.TANPYTSGPPC(+57.02)GDC(+57.02)PSAC(+57.02)DD.G	Y	65.27	2140.7771	20	-0.6	1071.3899	2	34.05	2.15E7	176	195	Carbamidomethylation
			Bnubes-CRISP-1	Y.C(+57.02)PAGNIIGK.T	Y	65.06	928.4800	9	1.4	465.2456	2	27.46	3.89E6	167	175	Carbamidomethylation
			Bnubes-CRISP-1	G.SVDFDSESPRKPEIQ(+.98)KEIVDLHN(+.98)SLR.R	Y	64.89	3039.5149	26	1.3	760.8832	4	37.34	0	20	45	Deamidation (NQ)
			Bnubes-CRISP-1	K.EIVDLHN(+.98)SLRR.S	Y	64.43	1351.7208	11	1.5	451.5793	3	31.48	2.32E7	36	46	Deamidation (NQ)
			Bnubes-CRISP-1	Y.PEAAANAER.W	Y	63.94	927.4410	9	0.3	464.7256	2	20.61	1.16E6	62	70
			Bnubes-CRISP-1	S.VDFDSESPRKPEIQK.E	Y	63.66	1773.8896	15	-1.4	592.3000	3	28.14	6.63E6	21	35
			Bnubes-CRISP-1	K.RMQSNC(+57.02)PATC(+57.02)F.C	Y	63.63	1370.5530	11	1.3	686.2812	2	30.67	1.46E7	224	234	Carbamidomethylation
			Bnubes-CRISP-1	R.RSVNPTATNM(+15.99).L	Y	63.25	1105.5186	10	2.0	553.7649	2	22.04	1.94E6	46	55	Oxidation (M)
			Bnubes-CRISP-1	E.IVDLHNSLR.R	Y	62.57	1065.5930	9	0.0	533.8011	2	29.26	7.56E5	37	45
			Bnubes-CRISP-1	R.RSVNPTATN.M	Y	62.45	958.4832	9	3.1	480.2480	2	21.60	3.88E6	46	54
			Bnubes-CRISP-1	R.SVN(+.98)PTATNM(+15.99)LK.M	Y	62.21	1191.5806	11	2.1	596.7958	2	27.90	2.81E7	47	57	Deamidation (NQ); Oxidation (M)
			Bnubes-CRISP-1	K.TANPYTSGPPC(+57.02)G.D	Y	62.19	1220.5132	12	1.5	611.2617	2	31.72	4.4E6	176	187	Carbamidomethylation
			Bnubes-CRISP-1	V.DLHNSLR.R	Y	62.12	853.4406	7	2.2	427.7264	2	32.97	5.2E6	39	45
			Bnubes-CRISP-1	R.SVNPTATNM(+15.99)LKM(+15.99)E.W	Y	62.02	1466.6746	13	1.2	734.3418	2	27.97	1.17E7	47	59	Oxidation (M)
			Bnubes-CRISP-1	K.SGC(+57.02)QNKRMQSNC(+57.02)PATC(+57.02)FC(+57.02)QNKII	Y	61.63	2801.2288	23	1.6	701.3121	4	32.28	6.95E7	218	240	Carbamidomethylation
			Bnubes-CRISP-1	F.DSESPRKPEIQK.E	Y	61.01	1412.7260	12	3.1	471.9150	3	21.56	7.05E7	24	35
			Bnubes-CRISP-1	N.C(+57.02)DSLVQK.S	Y	60.98	848.4062	7	3.1	425.2096	2	23.25	8.1E6	211	217	Carbamidomethylation
			Bnubes-CRISP-1	V.DLHNSLRR.S	Y	60.07	1009.5417	8	2.0	505.7766	2	34.92	2.08E8	39	46
			Bnubes-CRISP-1	K.RMQ(+.98)SNC(+57.02)PATC(+57.02)FC(+57.02)QNKII	Y	59.39	2127.9321	17	2.3	710.3161	3	36.67	2.66E7	224	240	Deamidation (NQ); Carbamidomethylation
			Bnubes-CRISP-1	N.PTATNMLK.M	Y	59.31	874.4583	8	-0.2	438.2341	2	27.85	5.5E6	50	57
			Bnubes-CRISP-1	K.RM(+15.99)Q(+.98)SNC(+57.02)PATC(+57.02)FC(+57.02)QNKII	Y	59.14	2143.9272	17	1.7	715.6473	3	34.30	1.22E7	224	240	Oxidation (M); Deamidation (NQ); Carbamidomethylation
			Bnubes-CRISP-1	K.TANPYTSGPP.C	Y	59.12	1003.4611	10	-1.2	502.7347	2	31.98	2.38E7	176	185
			Bnubes-CRISP-1	S.VNPTATNM(+15.99)LK.M	Y	58.90	1103.5645	10	3.3	552.7886	2	25.64	1.16E6	48	57	Oxidation (M)
			Bnubes-CRISP-1	R.M(+15.99)QSN(+.98)C(+57.02)PATC(+57.02)FC(+57.02)QNK.I	Y	58.89	1761.6580	14	7.3	881.8383	2	28.44	1.6E8	225	238	Oxidation (M); Deamidation (NQ); Carbamidomethylation
			Bnubes-CRISP-1	R.SVNPTATNMLKMEWYPEAAANAER.W	Y	58.40	2693.2578	24	-4.5	898.7513	3	36.79	2.76E6	47	70
			Bnubes-CRISP-1	C.TQENEFM(+15.99)NC(+57.02)DSLVQK.S	Y	58.39	1857.7874	15	2.3	929.8984	2	33.67	3.43E6	203	217	Oxidation (M); Carbamidomethylation
			Bnubes-CRISP-1	D.GLC(+57.02)TNPC(+57.02)TQENEFM(+15.99)NC(+57.02)DSLVQKSGC(+57.02)QNKR.M	Y	58.18	3490.4792	29	2.6	873.6251	4	33.51	9.29E6	196	224	Carbamidomethylation; Oxidation (M)
			Bnubes-CRISP-1	D.SLVQKSGC(+57.02)QNKR.M	Y	57.84	1403.7303	12	0.7	468.9154	3	20.21	4.41E6	213	224	Carbamidomethylation
			Bnubes-CRISP-1	R.RSVNPTATNML.K	Y	57.56	1202.6078	11	0.1	602.3082	2	33.32	3.34E6	46	56
			Bnubes-CRISP-1	R.M(+15.99)QSNC(+57.02)PATC(+57.02)FC(+57.02)QNKII	Y	57.55	1986.8420	16	1.6	994.4249	2	37.61	4.48E9	225	240	Oxidation (M); Carbamidomethylation
			Bnubes-CRISP-1	K.RM(+15.99)QSN(+.98)C(+57.02)PATC(+57.02)FC(+57.02)QNK.I	Y	57.33	1917.7590	15	5.7	959.8875	2	25.93	1.17E6	224	238	Oxidation (M); Deamidation (NQ); Carbamidomethylation
			Bnubes-CRISP-1	Q.YC(+57.02)PAGNIIGK.T	Y	57.21	1091.5433	10	0.0	546.7762	2	32.31	2.4E6	166	175	Carbamidomethylation
			Bnubes-CRISP-1	Q.KEIVDLHNSLRR.S	Y	56.97	1478.8317	12	1.6	493.9495	3	27.25	7.54E6	35	46
			Bnubes-CRISP-1	R.KPEIQKEIVDLHNS.L	Y	56.83	1648.8784	14	1.3	550.6314	3	30.86	1.94E6	30	43
			Bnubes-CRISP-1	K.RMQSNC(+57.02)PATC(+57.02)FC(+57.02)QN.K	Y	56.42	1772.6852	14	1.9	887.3472	2	29.80	2.18E6	224	237	Carbamidomethylation
			Bnubes-CRISP-1	R.RSVNPTATN(+.98)M(+15.99)LK.M	Y	56.21	1347.6816	12	5.9	674.8488	2	25.29	9.67E5	46	57	Deamidation (NQ); Oxidation (M)
			Bnubes-CRISP-1	R.MQSNC(+57.02)PATC(+57.02)FC(+57.02).Q	Y	56.15	1374.4825	11	1.2	688.2460	2	34.92	5.05E6	225	235	Carbamidomethylation
			Bnubes-CRISP-1	K.RM(+15.99)QSNC(+57.02)PATC(+57.02)F.C	Y	55.76	1386.5479	11	1.3	694.2787	2	28.51	1.14E7	224	234	Oxidation (M); Carbamidomethylation
			Bnubes-CRISP-1	N.C(+57.02)PATC(+57.02)FC(+57.02)QNKII	Y	55.43	1510.6731	12	0.2	756.3402	2	37.21	8.61E5	229	240	Carbamidomethylation
			Bnubes-CRISP-1	K.RM(+15.99)QSNC(+57.02)PATC(+57.02)FC(+57.02)QN(+.98)KII	Y	54.99	2143.9272	17	1.7	715.6473	3	34.76	2.61E7	224	240	Oxidation (M); Carbamidomethylation; Deamidation (NQ)
			Bnubes-CRISP-1	P.ATC(+57.02)FC(+57.02)QNK.I	Y	54.04	1027.4215	8	1.5	514.7162	2	22.58	1.1E6	231	238	Carbamidomethylation
			Bnubes-CRISP-1	R.KPEIQKEIVDLH.N	Y	53.53	1447.8035	12	2.4	483.6072	3	30.97	1.89E6	30	41
			Bnubes-CRISP-1	K.TANPYTSGPPC(+57.02)GDC(+57.02)PSA.C	Y	53.37	1750.6926	17	1.5	876.3506	2	33.69	2.57E7	176	192	Carbamidomethylation
			Bnubes-CRISP-1	E.IVDLHNSLRR.S	Y	53.28	1221.6942	10	1.3	408.2372	3	29.61	5.13E7	37	46
			Bnubes-CRISP-1	D.SESPRKPEIQK.E	Y	53.11	1297.6990	11	0.3	433.5716	3	20.92	1.84E8	25	35
			Bnubes-CRISP-1	N.PC(+57.02)TQENEFM(+15.99)NC(+57.02)DSLVQK.S	Y	52.25	2114.8706	17	1.6	1058.4390	2	34.26	4.15E6	201	217	Carbamidomethylation; Oxidation (M)
			Bnubes-CRISP-1	C.PATC(+57.02)FC(+57.02)QNKII	Y	52.11	1350.6425	11	1.4	676.3261	2	36.96	1.91E6	230	240	Carbamidomethylation
			Bnubes-CRISP-1	D.LHNSLRR.S	Y	51.96	894.5148	7	0.4	448.2626	2	20.19	5.93E6	40	46
			Bnubes-CRISP-1	S.ESPRKPEIQK.E	Y	51.84	1210.6670	10	1.8	606.3389	2	20.78	1.42E7	26	35
			Bnubes-CRISP-1	K.SGC(+57.02)QNKRM(+15.99)QSNC(+57.02)PATC(+57.02)FC(+57.02)QNKII	Y	51.67	2817.2236	23	0.2	705.3098	4	31.35	1.28E8	218	240	Carbamidomethylation; Oxidation (M)
			Bnubes-CRISP-1	K.RMQSNC(+57.02)PATC(+57.02).F	Y	51.37	1223.4846	10	4.1	612.7490	2	21.65	2.52E6	224	233	Carbamidomethylation
			Bnubes-CRISP-1	R.M(+15.99)QSNC(+57.02)PATC(+57.02)FC(+57.02)QN.K	Y	50.96	1632.5790	13	1.1	817.2936	2	32.44	4.38E6	225	237	Oxidation (M); Carbamidomethylation
			Bnubes-CRISP-1	R.M(+15.99)QSNC(+57.02)PATC(+57.02)F.C	Y	50.80	1230.4468	10	0.0	616.2276	2	33.80	1.68E7	225	234	Oxidation (M); Carbamidomethylation
			Bnubes-CRISP-1	R.MQSNC(+57.02)PATC(+57.02)FC(+57.02)QNKI.I	Y	50.51	1857.7631	15	2.1	929.8862	2	34.53	6.7E6	225	239	Carbamidomethylation
			Bnubes-CRISP-1	R.WAYGC(+57.02)IESHSSHDS.R	Y	50.03	1634.6420	14	3.1	545.8869	3	31.70	9.52E5	71	84	Carbamidomethylation
			Bnubes-CRISP-1	R.KPEIQKEIVD.L	Y	49.67	1197.6604	10	1.0	599.8351	2	27.12	1.37E6	30	39
			Bnubes-CRISP-1	A.TC(+57.02)FC(+57.02)QNK.I	Y	49.52	956.3844	7	3.5	479.1988	2	22.01	5.75E6	232	238	Carbamidomethylation
			Bnubes-CRISP-1	K.TANPYTSGPPC(+57.02)GDC(+57.02)PSAC(+57.02)D.D	Y	49.20	2025.7502	19	1.4	1013.8788	2	33.93	6.77E6	176	194	Carbamidomethylation
			Bnubes-CRISP-1	N.M(+15.99)LKM(+15.99)EWYPEAAANAER.W	Y	48.91	1940.8760	16	1.6	647.9637	3	34.17	3.9E6	55	70	Oxidation (M)
			Bnubes-CRISP-1	K.SGC(+57.02)QNKRM(+15.99)QSN(+.98)C(+57.02)PATC(+57.02)FC(+57.02)QNK.I	Y	48.13	2592.0396	21	1.7	649.0150	4	23.84	1.56E6	218	238	Carbamidomethylation; Oxidation (M); Deamidation (NQ)
			Bnubes-CRISP-1	M.QSNC(+57.02)PATC(+57.02)FC(+57.02)QNKII	Y	47.96	1839.8066	15	0.3	920.9063	2	37.61	1.89E6	226	240	Carbamidomethylation
			Bnubes-CRISP-1	R.WAYGC(+57.02)IESH.S	Y	46.84	1121.4600	9	-3.0	561.7328	2	37.06	1.57E6	71	79	Carbamidomethylation
			Bnubes-CRISP-1	R.RSVNPTAT.N	Y	46.63	844.4402	8	0.9	423.2257	2	21.63	2.63E6	46	53
			Bnubes-CRISP-1	G.SVDFDSESPRKPEIQ(+.98)KEIVDLHNSLRR.S	Y	46.42	3194.6318	27	3.2	1598.3203	2	37.23	2.43E5	20	46	Deamidation (NQ)
			Bnubes-CRISP-1	D.SESPRKPEIQKEIVDLHN(+.98)SLRR.S	Y	46.39	2631.4092	22	2.6	658.8580	4	30.67	2.45E6	25	46	Deamidation (NQ)
			Bnubes-CRISP-1	C.IESHSSHDSRVLEGIK.C	Y	45.78	1792.9067	16	1.8	598.6409	3	25.27	8.42E5	76	91
			Bnubes-CRISP-1	A.TC(+57.02)FC(+57.02)QNKII	Y	44.44	1182.5525	9	1.5	592.2815	2	34.33	1.45E7	232	240	Carbamidomethylation
			Bnubes-CRISP-1	L.KM(+15.99)EWYPEAAANAER.W	Y	44.36	1680.7566	14	2.7	561.2582	3	32.37	1.24E6	57	70	Oxidation (M)
			Bnubes-CRISP-1	T.C(+57.02)FC(+57.02)QNKII	Y	44.35	1081.5049	8	2.4	541.7583	2	33.62	2.43E6	233	240	Carbamidomethylation
			Bnubes-CRISP-1	M.LKM(+15.99)EWYPEAAANAER.W	Y	44.31	1793.8406	15	1.4	598.9520	3	33.76	1.92E6	56	70	Oxidation (M)
			Bnubes-CRISP-1	N.EFM(+15.99)NC(+57.02)DSLVQK.S	Y	43.66	1385.5956	11	2.3	693.8032	2	31.58	3.06E6	207	217	Oxidation (M); Carbamidomethylation
			Bnubes-CRISP-1	R.MQSNC(+57.02)PATC(+57.02)FC(+57.02)QN.K	Y	43.53	1616.5840	13	2.4	809.2972	2	33.69	6.2E6	225	237	Carbamidomethylation
			Bnubes-CRISP-1	A.TN(+.98)MLKMEWYPEAAANAER.W	Y	43.43	2124.9609	18	-10.2	709.3168	3	36.39	1.62E6	53	70	Deamidation (NQ)
			Bnubes-CRISP-1	P.EIQKEIVDLHNSLR.R	Y	43.38	1692.9159	14	1.8	565.3108	3	34.62	1.42E6	32	45
			Bnubes-CRISP-1	K.RMQSNC(+57.02)PATC(+57.02)FC(+57.02).Q	Y	41.89	1530.5836	12	3.0	766.2976	2	30.81	9.72E5	224	235	Carbamidomethylation
			Bnubes-CRISP-1	D.SRVLEGIK.C	Y	40.92	900.5392	8	0.0	451.2747	2	25.53	2.03E7	84	91
			Bnubes-CRISP-1	K.RMQSNC(+57.02)PAT.C	Y	40.38	1063.4539	9	2.9	532.7331	2	21.16	4.13E6	224	232	Carbamidomethylation
			Bnubes-CRISP-1	K.M(+15.99)EWYPEAAAN(+.98)AER.W	Y	40.31	1553.6456	13	13.8	777.8369	2	37.32	1.91E6	58	70	Oxidation (M); Deamidation (NQ)
			Bnubes-CRISP-1	C.TNPC(+57.02)TQENEFM(+15.99)NC(+57.02)DSLVQK.S	Y	39.13	2329.9614	19	0.5	777.6576	3	36.30	2.38E6	199	217	Carbamidomethylation; Oxidation (M)
			Bnubes-CRISP-1	K.TANPYTSGPPC(+57.02)GDC(+57.02)PSAC(+57.02)DDGLC(+57.02)TNPC(+57.02)TQENEFM(+15.99)NC(+57.02)DSLVQKSGC(+57.02)Q(+.98)N(+.98)KR.M	Y	38.99	5615.2139	49	7.4	1404.8142	4	37.80	0	176	224	Carbamidomethylation; Oxidation (M); Deamidation (NQ)
			Bnubes-CRISP-1	R.M(+15.99)Q(+.98)SNC(+57.02)PATC(+57.02)FC(+57.02)QNK.I	Y	38.77	1761.6580	14	13.5	881.8438	2	26.27	7.06E4	225	238	Oxidation (M); Deamidation (NQ); Carbamidomethylation
			Bnubes-CRISP-1	Q.SNC(+57.02)PATC(+57.02)FC(+57.02)QNKII	Y	38.18	1711.7480	14	-2.1	856.8752	2	37.56	1.32E6	227	240	Carbamidomethylation
			Bnubes-CRISP-1	R.MQSNC(+57.02)PATC(+57.02)F.C	Y	38.05	1214.4519	10	3.0	608.2321	2	36.62	2.25E7	225	234	Carbamidomethylation
			Bnubes-CRISP-1	K.SGC(+57.02)QN(+.98)KRM(+15.99)QSNC(+57.02)PATC(+57.02)FC(+57.02)QN(+.98)K.I	Y	37.50	2593.0237	21	8.2	649.2653	4	23.96	0	218	238	Carbamidomethylation; Deamidation (NQ); Oxidation (M)
			Bnubes-CRISP-1	K.RM(+15.99)QSNC(+57.02)PATC(+57.02)FC(+57.02).Q	Y	35.48	1546.5785	12	2.0	774.2943	2	28.55	1.09E6	224	235	Oxidation (M); Carbamidomethylation
			Bnubes-CRISP-1	R.RSVNPTATN(+.98)MLKM(+15.99)EWYPEAAANAER.W	Y	35.16	2866.3379	25	1.8	717.5895	4	36.27	3.89E6	46	70	Deamidation (NQ); Oxidation (M)
			Bnubes-CRISP-1	R.SVNPTATN(+.98)M(+15.99)LKM(+15.99)EWYPEAAANAER.W	Y	34.75	2726.2317	24	14.5	682.5717	4	34.37	0	47	70	Deamidation (NQ); Oxidation (M)
			Bnubes-PLA2-3	K.TDRYSHSLKDKTIVC(+57.02)GENKPC(+57.02)LK.E	Y	127.17	2748.3687	23	0.2	688.0962	4	26.77	3.58E7	77	99	Carbamidomethylation
			Bnubes-PLA2-3	R.YSHSLKDKTIVC(+57.02)GENKPC(+57.02)LK.E	Y	121.88	2376.1929	20	-0.9	595.0520	4	26.20	7.84E7	80	99	Carbamidomethylation
			Bnubes-PLA2-3	K.DKTIVC(+57.02)GENKPC(+57.02)LKELC(+57.02)EC(+57.02)DK.A	Y	116.21	2595.1802	21	0.0	649.7991	4	31.35	9.15E7	86	106	Carbamidomethylation
			Bnubes-PLA2-3	K.NAATSYVAYGC(+57.02)NC(+57.02)GVGGRGQPK.D	Y	113.96	2286.0269	22	1.5	763.0135	3	31.49	1.12E8	32	53	Carbamidomethylation
			Bnubes-PLA2-3	K.NAATSYVAYGC(+57.02)NC(+57.02)GVGGRGQPKDATDR.C	Y	112.03	2844.2668	27	2.4	712.0721	4	30.56	1.2E7	32	58	Carbamidomethylation
			Bnubes-PLA2-3	K.NAATSYVAYGC(+57.02)NC(+57.02)GVGGR.G	Y	111.75	1875.7992	18	0.3	626.2708	3	33.82	1.85E9	32	49	Carbamidomethylation
			Bnubes-PLA2-3	R.YSHSLKDKTIVC(+57.02)GEN(+.98)KPC(+57.02)LK.E	Y	103.52	2377.1770	20	10.3	793.4039	3	26.19	0	80	99	Carbamidomethylation; Deamidation (NQ)
			Bnubes-PLA2-3	K.N(+.98)AATSYVAYGC(+57.02)NC(+57.02)GVGGR.G	Y	102.91	1876.7832	18	-1.5	939.3928	2	37.63	7.83E6	32	49	Deamidation (NQ); Carbamidomethylation
			Bnubes-PLA2-3	K.ALAIC(+57.02)LGENVNTYNKEYK.I	Y	102.58	2099.0356	18	1.3	700.6832	3	37.99	9.79E6	107	124	Carbamidomethylation
			Bnubes-PLA2-3	K.NAATSYVAYGC(+57.02)N(+.98)C(+57.02)GVGGR.G	Y	102.20	1876.7832	18	3.4	939.3974	2	34.59	6.81E6	32	49	Carbamidomethylation; Deamidation (NQ)
			Bnubes-PLA2-3	K.C(+57.02)C(+57.02)YKKLTDC(+57.02)NPK.T	Y	101.53	1585.7051	12	1.1	529.5736	3	22.96	5.09E6	65	76	Carbamidomethylation
			Bnubes-PLA2-3	K.ALAIC(+57.02)LGENVNTYNKEYKIHM(+15.99)K.F	Y	100.34	2624.3091	22	2.2	657.0827	4	36.32	3.46E7	107	128	Carbamidomethylation; Oxidation (M)
			Bnubes-PLA2-3	K.DKTIVC(+57.02)GENKPC(+57.02)LK.E	Y	100.01	1660.8276	14	-1.0	554.6132	3	26.69	6.01E8	86	99	Carbamidomethylation
			Bnubes-PLA2-3	K.IHMKFLC(+57.02)EKPDAC(+57.02)	Y	99.13	1647.7571	13	-0.4	824.8814	2	32.44	1.61E8	125	137	Carbamidomethylation
			Bnubes-PLA2-3	D.KALAIC(+57.02)LGENVNTYNKEYK.I	Y	97.99	2227.1306	19	2.1	557.7883	4	34.69	7.83E6	106	124	Carbamidomethylation
			Bnubes-PLA2-3	K.KLTDC(+57.02)NPKTDR.Y	Y	97.65	1346.6613	11	-0.2	674.3344	2	20.92	2.9E8	69	79	Carbamidomethylation
			Bnubes-PLA2-3	K.DATDRC(+57.02)C(+57.02)FVHKC(+57.02)C(+57.02)YK.K	Y	96.90	2018.8219	15	1.0	505.7107	4	25.41	1.19E8	54	68	Carbamidomethylation
			Bnubes-PLA2-3	K.TIVC(+57.02)GENKPC(+57.02)LK.E	Y	95.70	1417.7057	12	1.2	709.8574	2	26.20	4.23E9	88	99	Carbamidomethylation
			Bnubes-PLA2-3	K.LTDC(+57.02)NPKTDR.Y	Y	94.54	1218.5663	10	-0.1	610.2874	2	20.92	3.77E8	70	79	Carbamidomethylation
			Bnubes-PLA2-3	K.IHM(+15.99)KFLC(+57.02)EKPDAC(+57.02)	Y	94.47	1663.7521	13	0.0	832.8792	2	27.04	7.53E8	125	137	Oxidation (M); Carbamidomethylation
			Bnubes-PLA2-3	K.NAATSYVAYGC(+57.02)NC(+57.02)GVGGRGQ(+.98)PK.D	Y	93.29	2287.0110	22	-0.2	763.3403	3	31.96	8.42E6	32	53	Carbamidomethylation; Deamidation (NQ)
			Bnubes-PLA2-3	K.LTDC(+57.02)NPKTDRYSHSLK.D	Y	92.84	1933.9316	16	1.2	484.4883	4	24.50	9.59E7	70	85	Carbamidomethylation
			Bnubes-PLA2-3	K.TIVC(+57.02)GENKPC(+57.02)LKELC(+57.02)EC(+57.02)DK.A	Y	92.50	2352.0581	19	-0.5	785.0223	3	31.91	2.66E8	88	106	Carbamidomethylation
			Bnubes-PLA2-3	R.GQPKDATDR.C	Y	90.56	986.4781	9	1.3	494.2445	2	18.61	4.01E7	50	58
			Bnubes-PLA2-3	K.NAATSYVAYGC(+57.02)N(+.98)C(+57.02)GVGGRGQPK.D	Y	90.54	2287.0110	22	-0.2	763.3403	3	31.96	8.42E6	32	53	Carbamidomethylation; Deamidation (NQ)
			Bnubes-PLA2-3	K.LTDC(+57.02)NPKTDRYSHSLKDK.T	Y	88.96	2177.0535	18	3.4	545.2698	4	22.56	3.07E8	70	87	Carbamidomethylation
			Bnubes-PLA2-3	R.GQPKDATDRC(+57.02)C(+57.02)FVHK.C	Y	88.21	1817.8301	15	0.4	455.4627	4	22.24	7.01E7	50	64	Carbamidomethylation
			Bnubes-PLA2-3	K.ALAIC(+57.02)LGENVNTYNKEYKIHMK.F	Y	86.21	2608.3142	22	-0.1	653.0825	4	37.89	1.55E7	107	128	Carbamidomethylation
			Bnubes-PLA2-3	R.YSHSLKDKTIVC(+57.02)GENKPC(+57.02)LKELC(+57.02)EC(+57.02)DK.A	Y	85.89	3310.5454	27	3.2	828.6422	4	30.51	2.63E7	80	106	Carbamidomethylation
			Bnubes-PLA2-3	T.SYVAYGC(+57.02)NC(+57.02)GVGGR.G	Y	84.83	1518.6344	14	0.7	760.3212	2	31.23	2.89E6	36	49	Carbamidomethylation
			Bnubes-PLA2-3	K.TDRYSHSLKDK.T	Y	84.06	1348.6735	11	1.3	675.3416	2	20.69	1.57E9	77	87
			Bnubes-PLA2-3	K.DATDRC(+57.02)C(+57.02)FVHK.C	Y	81.12	1407.6023	11	0.5	704.8053	2	24.40	2.01E9	54	64	Carbamidomethylation
			Bnubes-PLA2-3	A.TSYVAYGC(+57.02)NC(+57.02)GVGGR.G	Y	81.08	1619.6820	15	-2.4	810.8423	2	32.03	1.69E6	35	49	Carbamidomethylation
			Bnubes-PLA2-3	K.LTDC(+57.02)NPK.T	Y	81.02	846.3906	7	0.8	424.2008	2	21.24	1.41E9	70	76	Carbamidomethylation
			Bnubes-PLA2-3	K.FLC(+57.02)EKPDAC(+57.02)	Y	78.80	1138.4786	9	1.5	570.2446	2	29.16	5.43E9	129	137	Carbamidomethylation
			Bnubes-PLA2-3	R.YSHSLKDK.T	Y	78.56	976.4977	8	0.4	489.2539	2	20.24	3.28E8	80	87
			Bnubes-PLA2-3	S.YVAYGC(+57.02)NC(+57.02)GVGGR.G	Y	77.66	1431.6023	13	1.4	716.8058	2	29.07	3.11E6	37	49	Carbamidomethylation
			Bnubes-PLA2-3	K.TIVC(+57.02)GEN(+.98)KPC(+57.02)LK.E	Y	76.26	1418.6897	12	2.8	710.3506	2	27.91	2.65E7	88	99	Carbamidomethylation; Deamidation (NQ)
			Bnubes-PLA2-3	K.KLTDC(+57.02)NPK.T	Y	75.68	974.4855	8	1.2	488.2482	2	20.68	6.99E8	69	76	Carbamidomethylation
			Bnubes-PLA2-3	R.C(+57.02)C(+57.02)FVHKC(+57.02)C(+57.02)YK.K	Y	75.01	1460.5822	10	1.4	487.8663	3	22.88	6.19E6	59	68	Carbamidomethylation
			Bnubes-PLA2-3	K.EYKIHMK.F	Y	74.53	947.4899	7	2.1	474.7508	2	22.68	3.12E7	122	128
			Bnubes-PLA2-3	R.C(+57.02)C(+57.02)FVHKC(+57.02)C(+57.02)YKKLTDC(+57.02)NPK.T	Y	74.33	2417.0571	18	-2.4	605.2671	4	25.53	1.18E6	59	76	Carbamidomethylation
			Bnubes-PLA2-3	K.TDRYSHSLKDKTIVC(+57.02)GENKPC(+57.02).L	Y	74.33	2507.1897	21	4.5	627.8044	4	25.76	1.5E6	77	97	Carbamidomethylation
			Bnubes-PLA2-3	K.MILLETGK.N	Y	70.67	903.5099	8	2.9	452.7613	2	36.91	6.65E8	24	31
			Bnubes-PLA2-3	N.AATSYVAYGC(+57.02)NC(+57.02)GVGGR.G	Y	70.35	1761.7562	17	2.0	881.8828	2	32.78	6.27E6	33	49	Carbamidomethylation
			Bnubes-PLA2-3	K.KLTDC(+57.02)NPKTDRYSH.S	Y	70.23	1733.8156	14	1.5	434.4597	4	21.74	1.46E6	69	82	Carbamidomethylation
			Bnubes-PLA2-3	T.IVC(+57.02)GENKPC(+57.02)LK.E	Y	69.86	1316.6581	11	1.6	659.3341	2	26.20	1.49E6	89	99	Carbamidomethylation
			Bnubes-PLA2-3	K.NAATSYVAYG.C	Y	69.82	1015.4611	10	2.7	508.7366	2	36.69	5.62E6	32	41
			Bnubes-PLA2-3	L.LETGKNAATSYVAYGC(+57.02)NC(+57.02)GVGGR.G	Y	69.27	2404.0898	23	1.4	802.3677	3	33.18	1.98E6	27	49	Carbamidomethylation
			Bnubes-PLA2-3	L.GENVNTYNKEYK.I	Y	69.24	1457.6786	12	1.0	486.8982	3	24.59	3.34E6	113	124
			Bnubes-PLA2-3	K.EYKIHM(+15.99)K.F	Y	68.83	963.4847	7	2.2	482.7483	2	20.35	2.87E7	122	128	Oxidation (M)
			Bnubes-PLA2-3	K.M(+15.99)ILLETGK.N	Y	68.25	919.5048	8	0.4	460.7576	2	31.40	1.54E9	24	31	Oxidation (M)
			Bnubes-PLA2-3	K.DATDRC(+57.02)C(+57.02)FVHKC(+57.02)C(+57.02)YKK.L	Y	68.13	2146.9170	16	1.4	537.7346	4	23.03	8.62E6	54	69	Carbamidomethylation
			Bnubes-PLA2-3	K.TDRYSHSLK.D	Y	67.97	1105.5516	9	1.2	553.7810	2	20.74	9.82E7	77	85
			Bnubes-PLA2-3	I.VC(+57.02)GENKPC(+57.02)LK.E	Y	67.08	1203.5740	10	1.0	602.7919	2	26.20	1.69E7	90	99	Carbamidomethylation
			Bnubes-PLA2-3	K.TIVC(+57.02)GENKPC(+57.02).L	Y	64.64	1176.5267	10	2.6	589.2692	2	25.29	8.42E6	88	97	Carbamidomethylation
			Bnubes-PLA2-3	R.GQPKDATDRC(+57.02).C	Y	62.77	1146.5088	10	0.8	574.2593	2	20.19	2.95E5	50	59	Carbamidomethylation
			Bnubes-PLA2-3	Q.PKDATDR.C	Y	62.08	801.3981	7	0.4	401.7045	2	20.09	7.94E6	52	58
			Bnubes-PLA2-3	K.DATDRC(+57.02)C(+57.02)FVHKC(+57.02).C	Y	62.01	1567.6331	12	1.0	523.5496	3	25.05	8.86E6	54	65	Carbamidomethylation
			Bnubes-PLA2-3	K.TDRYSHSLKDKTIVC(+57.02)GENKP.C	Y	60.95	2347.1589	20	1.3	587.7949	4	25.66	3.87E6	77	96	Carbamidomethylation
			Bnubes-PLA2-3	K.FLC(+57.02)EKPDA.C	Y	60.07	978.4481	8	1.0	490.2293	2	28.57	2.49E8	129	136	Carbamidomethylation
			Bnubes-PLA2-3	A.YGC(+57.02)NC(+57.02)GVGGR.G	Y	59.55	1098.4335	10	-1.8	550.2203	2	23.49	1.76E6	40	49	Carbamidomethylation
			Bnubes-PLA2-3	K.TIVC(+57.02)GENKPC(+57.02)LKELC(+57.02)E.C	Y	59.49	1948.9056	16	2.2	650.6407	3	33.49	9.86E6	88	103	Carbamidomethylation
			Bnubes-PLA2-3	A.TDRC(+57.02)C(+57.02)FVHK.C	Y	59.45	1221.5383	9	0.6	611.7737	2	24.40	1.57E7	56	64	Carbamidomethylation
			Bnubes-PLA2-3	F.LC(+57.02)EKPDAC(+57.02)	Y	59.29	991.4103	8	2.0	496.7109	2	22.93	2.41E6	130	137	Carbamidomethylation
			Bnubes-PLA2-3	L.TDC(+57.02)NPKTDR.Y	Y	59.25	1105.4822	9	1.1	553.7462	2	20.92	5.74E6	71	79	Carbamidomethylation
			Bnubes-PLA2-3	C.LGENVNTYNK.E	Y	59.25	1150.5619	10	0.5	576.2856	2	27.04	9.25E5	112	121
			Bnubes-PLA2-3	G.SM(+15.99)YELWK.M	Y	58.50	971.4423	7	0.6	486.7263	2	37.37	6.98E8	17	23	Oxidation (M)
			Bnubes-PLA2-3	V.AYGC(+57.02)NC(+57.02)GVGGR.G	Y	58.20	1169.4706	11	2.8	585.7413	2	24.64	7.26E5	39	49	Carbamidomethylation
			Bnubes-PLA2-3	D.ATDRC(+57.02)C(+57.02)FVHK.C	Y	58.09	1292.5754	10	0.0	647.2918	2	24.40	8.98E6	55	64	Carbamidomethylation
			Bnubes-PLA2-3	K.LTDC(+57.02)N(+.98)PKTDRYSHSLKDK.T	Y	57.58	2178.0376	18	3.7	545.5160	4	23.92	4.66E6	70	87	Carbamidomethylation; Deamidation (NQ)
			Bnubes-PLA2-3	K.ELC(+57.02)EC(+57.02)DK.A	Y	57.28	952.3630	7	-1.0	477.1859	2	22.77	5.6E8	100	106	Carbamidomethylation
			Bnubes-PLA2-3	W.KM(+15.99)ILLETGK.N	Y	56.29	1047.5999	9	4.6	524.8070	2	26.22	1.27E6	23	31	Oxidation (M)
			Bnubes-PLA2-3	T.DRYSHSLKDK.T	Y	55.93	1247.6259	10	-0.5	416.8803	3	20.43	1.4E8	78	87
			Bnubes-PLA2-3	K.LTDC(+57.02)NPKTDRY.S	Y	55.92	1381.6296	11	1.4	461.5488	3	24.27	1.42E6	70	80	Carbamidomethylation
			Bnubes-PLA2-3	K.LTDC(+57.02)N(+.98)PK.T	Y	55.92	847.3746	7	-0.7	424.6921	2	21.36	5.6E6	70	76	Carbamidomethylation; Deamidation (NQ)
			Bnubes-PLA2-3	R.YSHSLKDKTIV.C	Y	55.82	1289.6979	11	0.0	430.9044	3	25.73	3.11E6	80	90
			Bnubes-PLA2-3	Y.SHSLKDK.T	Y	55.79	813.4344	7	-1.0	407.7221	2	20.24	5.16E7	81	87
			Bnubes-PLA2-3	W.KMILLETGK.N	Y	55.78	1031.6049	9	2.6	516.8085	2	31.07	1.1E6	23	31
			Bnubes-PLA2-3	K.TIVC(+57.02)GENKPC(+57.02)LKEL.C	Y	55.33	1659.8324	14	1.8	554.2830	3	32.99	1.12E7	88	101	Carbamidomethylation
			Bnubes-PLA2-3	C.GENKPC(+57.02)LK.E	Y	54.53	944.4749	8	1.4	473.2430	2	20.59	1.38E6	92	99	Carbamidomethylation
			Bnubes-PLA2-3	E.GSM(+15.99)YELWK.M	Y	54.36	1028.4637	8	1.6	515.2374	2	37.65	8.13E6	16	23	Oxidation (M)
			Bnubes-PLA2-3	T.DRC(+57.02)C(+57.02)FVHK.C	Y	53.89	1120.4906	8	1.2	561.2505	2	24.47	1.13E6	57	64	Carbamidomethylation
			Bnubes-PLA2-3	K.LTDC(+57.02)NPKTD.R	Y	53.80	1062.4652	9	-0.4	532.2370	2	21.83	2.32E6	70	78	Carbamidomethylation
			Bnubes-PLA2-3	K.TDRYSHSLKD.K	Y	53.67	1220.5785	10	0.8	611.2939	2	21.29	1.47E7	77	86
			Bnubes-PLA2-3	K.IHM(+15.99)KFLC(+57.02)EKPD.A	Y	52.45	1432.6843	11	1.4	478.5670	3	25.85	9.24E6	125	135	Oxidation (M); Carbamidomethylation
			Bnubes-PLA2-3	C.LGENVNTYNKEYK.I	Y	52.16	1570.7627	13	2.2	786.3865	2	27.83	8.85E5	112	124
			Bnubes-PLA2-3	K.DKTIVC(+57.02)GENK.P	Y	52.06	1162.5652	10	3.8	582.2892	2	21.65	2.63E5	86	95	Carbamidomethylation
			Bnubes-PLA2-3	K.IHM(+15.99)KFLC(+57.02)EKPDA.C	Y	51.60	1503.7214	12	0.8	752.8649	2	26.48	7.52E5	125	136	Oxidation (M); Carbamidomethylation
			Bnubes-PLA2-3	K.LTDC(+57.02)NPKTDRYSH.S	Y	50.69	1605.7206	13	-0.5	402.4352	4	21.78	3.93E6	70	82	Carbamidomethylation
			Bnubes-PLA2-3	G.C(+57.02)NC(+57.02)GVGGR.G	Y	50.47	878.3487	8	1.5	440.1801	2	20.61	4.66E5	42	49	Carbamidomethylation
			Bnubes-PLA2-3	K.M(+15.99)ILLETGKNAATSYVAYGC(+57.02)NC(+57.02)GVGGRGQPK.D	Y	50.30	3187.5212	30	0.4	1063.5095	3	37.64	1.99E6	24	53	Oxidation (M); Carbamidomethylation
			Bnubes-PLA2-3	R.C(+57.02)C(+57.02)FVHKC(+57.02).C	Y	50.26	1009.3932	7	2.3	505.7026	2	22.27	6.44E5	59	65	Carbamidomethylation
			Bnubes-PLA2-3	T.DC(+57.02)NPKTDR.Y	Y	49.89	1004.4345	8	0.1	503.2221	2	20.94	1.45E6	72	79	Carbamidomethylation
			Bnubes-PLA2-3	K.C(+57.02)C(+57.02)YKKLTDC(+57.02)NPKTDR.Y	Y	48.62	1957.8809	15	1.0	490.4756	4	22.91	5.2E5	65	79	Carbamidomethylation
			Bnubes-PLA2-3	L.AIC(+57.02)LGENVNTYNKEYK.I	Y	48.52	1914.9146	16	4.4	639.3118	3	33.46	2.28E6	109	124	Carbamidomethylation
			Bnubes-PLA2-3	Y.KKLTDC(+57.02)NPK.T	Y	46.70	1102.5804	9	2.7	552.2963	2	20.17	2.14E5	68	76	Carbamidomethylation
			Bnubes-PLA2-3	D.RYSHSLKDK.T	Y	46.41	1132.5989	9	2.3	567.3052	2	20.04	1.64E5	79	87
			Bnubes-PLA2-3	K.TDRYSHSLKDKTIV.C	Y	45.97	1661.8737	14	0.8	416.4739	4	25.97	3.62E6	77	90
			Bnubes-PLA2-3	Y.GC(+57.02)NC(+57.02)GVGGR.G	Y	45.08	935.3702	9	0.4	468.6902	2	20.71	3.3E6	41	49	Carbamidomethylation
			Bnubes-PLA2-3	K.FLC(+57.02)EKPD.A	Y	43.48	907.4109	7	0.0	454.7105	2	28.14	8.13E7	129	135	Carbamidomethylation
			Bnubes-PLA2-3	K.M(+15.99)ILLETGKNAATSYVAYGC(+57.02)NC(+57.02)GVGGRGQPKDATDR.C	Y	43.27	3745.7610	35	4.4	937.4470	4	36.91	1.54E6	24	58	Oxidation (M); Carbamidomethylation
			Bnubes-PLA2-3	K.MILLETGKN.A	Y	41.86	1017.5529	9	1.8	509.7821	2	36.62	8.28E5	24	32
			Bnubes-PLA2-3	K.DKTIVC(+57.02)GENKP.C	Y	40.64	1259.6179	11	1.0	630.8137	2	24.08	9.1E5	86	96	Carbamidomethylation
			Bnubes-PLA2-3	K.IHMKFLC(+57.02)EKPDA.C	Y	39.57	1487.7264	12	0.3	496.9138	3	32.06	3.15E6	125	136	Carbamidomethylation
			Bnubes-PLA2-3	K.TDRYSHSLKDKTIVC(+57.02)GENK.P	Y	39.40	2250.1062	19	2.3	563.5323	4	24.78	5.6E5	77	95	Carbamidomethylation
			Bnubes-PLA2-3	K.M(+15.99)ILLETGKNAAT.S	Y	39.33	1276.6697	12	1.2	639.3397	2	32.33	7.46E5	24	35	Oxidation (M)
			Bnubes-PLA2-3	T.DRYSHSLK.D	Y	39.07	1004.5039	8	0.7	503.2571	2	20.76	3.98E5	78	85
			Bnubes-PLA2-3	G.QPKDATDRC(+57.02)C(+57.02)FVHK.C	Y	35.43	1760.8086	14	11.2	441.2122	4	21.56	4.85E6	51	64	Carbamidomethylation
			Bnubes-PLA2-3	D.KTIVC(+57.02)GENKPC(+57.02)LK.E	Y	35.08	1545.8007	13	1.4	516.2723	3	23.52	1.36E7	87	99	Carbamidomethylation
			Bnubes-VEGF-1	R.C(+57.02)SGC(+57.02)C(+57.02)SDESLTC(+57.02)TATGKR.S	Y	95.75	2048.8020	18	1.3	1025.4045	2	26.11	3.6E7	69	86	Carbamidomethylation
			Bnubes-VEGF-1	K.IEVMQFTEHTDC(+57.02)EC(+57.02)RPR.S	Y	93.07	2206.9558	17	1.0	552.7440	4	33.48	1.64E7	104	120	Carbamidomethylation
			Bnubes-VEGF-1	K.IEVM(+15.99)QFTEHTDC(+57.02)EC(+57.02)RPR.S	Y	89.79	2222.9507	17	2.9	556.7438	4	31.07	5.96E7	104	120	Oxidation (M); Carbamidomethylation
			Bnubes-VEGF-1	R.EIM(+15.99)RVDPHKGTSK.I	Y	71.55	1512.7719	13	1.7	757.3907	2	20.46	1.88E7	91	103	Oxidation (M)
			Bnubes-VEGF-1	R.EIMRVDPHKGTSK.I	Y	70.35	1496.7769	13	1.8	499.9313	3	21.60	1.39E6	91	103
			Bnubes-VEGF-1	K.GTSKIEVM(+15.99)QFTEHTDC(+57.02)EC(+57.02)RPR.S	Y	69.91	2596.1467	21	0.6	650.0411	4	28.77	2.49E6	100	120	Oxidation (M); Carbamidomethylation
			Bnubes-VEGF-1	R.VDPHKGTSK.I	Y	52.44	967.5087	9	2.1	484.7602	2	11.18	8.51E5	95	103
			Bnubes-VEGF-1	R.SVGREIM(+15.99)R.V	Y	39.55	962.4967	8	2.5	482.2544	2	21.41	3.5E6	87	94	Oxidation (M)
			Bnubes-VEGF-1	R.VDPHKGTSKIEVM(+15.99)QFTEHTDC(+57.02)EC(+57.02)RPR.S	Y	37.28	3172.4487	26	0.4	794.1158	4	27.69	3.31E6	95	120	Oxidation (M); Carbamidomethylation
			Bnubes-VEGF-1	R.SVGREIM(+15.99)RVDPHK.G	Y	35.13	1538.7987	13	3.1	513.9392	3	23.18	1.13E6	87	99	Oxidation (M)
			Bnubes-SVSP-4	R.TAYPQYGLPATSR.T	Y	93.65	1423.7096	13	0.5	712.8589	2	35.02	3.41E6	175	187
			Bnubes-SVSP-4	L.IIGGDEC(+57.02)NINEHR.S	Y	83.43	1525.6943	13	1.8	509.5704	3	27.25	4.95E6	25	37	Carbamidomethylation
			Bnubes-SVSP-4	K.NVPNKDKQTR.V	Y	53.80	1198.6418	10	2.0	400.5534	3	18.26	1.41E6	80	89
			Bnigro-SVSP-4	R.TAYPQYGLPATSR.T	Y	93.65	1423.7096	13	0.5	712.8589	2	35.02	3.41E6	175	187
			Bnigro-SVSP-4	L.IIGGDEC(+57.02)NINEHR.S	Y	83.43	1525.6943	13	1.8	509.5704	3	27.25	4.95E6	25	37	Carbamidomethylation
			Bnigro-SVSP-4	K.NVPNKDKQTR.V	Y	53.80	1198.6418	10	2.0	400.5534	3	18.26	1.41E6	80	89
			Bnubes-SVMPII-5	K.LRPGAQC(+57.02)AEGLC(+57.02)C(+57.02)DQC(+57.02)R.F	Y	101.87	2049.8601	17	0.5	684.2909	3	28.03	3.94E6	429	445	Carbamidomethylation
			Bnubes-SVMPII-5	R.VARGDWNNDHC(+57.02)TGQSADC(+57.02)PNKGFYG	N	67.66	2825.1670	25	2.3	707.2971	4	30.81	3.51E6	455	479	Carbamidomethylation
			Bnubes-SVMPII-5	R.FMKEGTVC(+57.02)R.V	N	42.95	1126.5264	9	0.9	564.2682	2	24.22	2.21E5	446	454	Carbamidomethylation
		12B	Bnubes-CRISP-1	G.SVDFDSESPRKPEIQKEIVDLHNSLRR.S	Y	124.38	3193.6479	27	0.2	799.4157	4	37.52	3.85E8	20	46
			Bnubes-CRISP-1	V.DFDSESPRKPEIQKEIVDLHNSLRR.S	Y	120.12	3007.5474	25	1.0	752.8914	4	37.43	0	22	46
			Bnubes-CRISP-1	R.RSVNPTATNM(+15.99)LKM(+15.99)EWYPEAAANAER.W	Y	110.21	2881.3486	25	0.5	721.3414	4	36.81	6.53E7	46	70	Oxidation (M)
			Bnubes-CRISP-1	F.DSESPRKPEIQKEIVDLHNSLR.R	Y	106.00	2589.3511	22	0.6	648.3424	4	36.47	1.29E7	24	45
			Bnubes-CRISP-1	D.FDSESPRKPEIQKEIVDLHNSLRR.S	Y	102.16	2892.5205	24	1.3	724.1350	4	34.98	1.89E7	23	46
			Bnubes-CRISP-1	R.KPEIQKEIVDLHNSLR.R	Y	101.00	1918.0636	16	2.8	480.5223	4	34.77	5.74E8	30	45
			Bnubes-CRISP-1	R.WAYGC(+57.02)IESHSSHDSRVLEGIK.C	Y	98.57	2430.1387	21	3.9	608.5415	4	36.42	8.31E7	71	91	Carbamidomethylation
			Bnubes-CRISP-1	F.DSESPRKPEIQKEIVDLHNSLRR.S	Y	97.48	2745.4521	23	1.5	687.3682	4	33.93	4.43E7	24	46
			Bnubes-CRISP-1	R.WAYGC(+57.02)IESHSSHDSR.V	Y	96.65	1790.7430	15	0.3	896.3749	2	29.19	1.06E8	71	85	Carbamidomethylation
			Bnubes-CRISP-1	R.KPEIQKEIVDLHNSLRR.S	Y	94.34	2074.1646	17	4.3	519.5482	4	32.86	1.05E9	30	46
			Bnubes-CRISP-1	D.SESPRKPEIQKEIVDLHNSLRR.S	Y	91.66	2630.4250	22	1.3	658.6113	4	32.51	3.18E7	25	46
			Bnubes-CRISP-1	T.ATNM(+15.99)LKM(+15.99)EWYPEAAANAER.W	Y	91.08	2227.0037	19	0.0	743.3384	3	36.68	3.84E6	52	70	Oxidation (M)
			Bnubes-CRISP-1	E.RWAYGC(+57.02)IESHSSHDSR.V	Y	90.36	1946.8441	16	-0.6	487.7158	4	26.31	4.03E6	70	85	Carbamidomethylation
			Bnubes-CRISP-1	D.SESPRKPEIQKEIVDLHNSLR.R	Y	90.15	2474.3240	21	0.9	619.5859	4	34.03	3.31E7	25	45
			Bnubes-CRISP-1	G.SVDFDSESPRKPEIQKEIVDLHN(+.98)SLRR.S	Y	88.82	3194.6318	27	0.4	799.6619	4	36.57	1.11E7	20	46	Deamidation (NQ)
			Bnubes-CRISP-1	N.AERWAYGC(+57.02)IESHSSHDSR.V	Y	86.86	2146.9238	18	0.5	537.7360	4	28.45	2.24E6	68	85	Carbamidomethylation
			Bnubes-CRISP-1	W.AYGC(+57.02)IESHSSHDSR.V	Y	86.78	1604.6637	14	0.9	402.1717	4	22.22	9.66E6	72	85	Carbamidomethylation
			Bnubes-CRISP-1	K.RMQSNC(+57.02)PATC(+57.02)FC(+57.02)QNK.I	Y	86.63	1900.7802	15	1.4	634.5986	3	26.55	2.61E7	224	238	Carbamidomethylation
			Bnubes-CRISP-1	R.SVNPTATNMLK.M	Y	85.47	1174.6016	11	1.4	588.3062	2	31.83	1.24E9	47	57
			Bnubes-CRISP-1	K.PEIQKEIVDLHNSLRR.S	Y	83.98	1946.0697	16	0.1	487.5225	4	32.78	1.53E6	31	46
			Bnubes-CRISP-1	R.RSVNPTATN(+.98)M(+15.99)LKM(+15.99)EWYPEAAANAER.W	Y	83.79	2882.3328	25	9.3	721.5938	4	36.65	2.16E8	46	70	Deamidation (NQ); Oxidation (M)
			Bnubes-CRISP-1	K.M(+15.99)EWYPEAAANAER.W	Y	82.79	1552.6616	13	0.4	777.3348	2	36.78	1.13E9	58	70	Oxidation (M)
			Bnubes-CRISP-1	D.FDSESPRKPEIQKEIVDLHNSLR.R	Y	82.12	2736.4194	23	1.0	685.1096	4	37.04	5.41E6	23	45
			Bnubes-CRISP-1	K.RM(+15.99)QSNC(+57.02)PATC(+57.02)FC(+57.02)QNK.I	Y	81.42	1916.7750	15	2.7	639.9310	3	25.32	5.83E7	224	238	Oxidation (M); Carbamidomethylation
			Bnubes-CRISP-1	R.M(+15.99)QSNC(+57.02)PATC(+57.02)FC(+57.02)QNK.I	Y	80.57	1760.6740	14	0.5	587.8962	3	28.66	2.34E8	225	238	Oxidation (M); Carbamidomethylation
			Bnubes-CRISP-1	Y.GC(+57.02)IESHSSHDSR.V	Y	79.01	1370.5634	12	2.7	686.2876	2	30.22	6.05E6	74	85	Carbamidomethylation
			Bnubes-CRISP-1	A.YGC(+57.02)IESHSSHDSR.V	Y	78.45	1533.6266	13	2.8	512.2152	3	30.29	1.77E6	73	85	Carbamidomethylation
			Bnubes-CRISP-1	K.EIVDLHNSLRR.S	Y	78.34	1350.7368	11	0.7	676.3730	2	30.10	1.23E9	36	46
			Bnubes-CRISP-1	K.SGC(+57.02)QNKR.M	Y	76.61	848.3923	7	1.9	425.2023	2	9.24	2.33E6	218	224	Carbamidomethylation
			Bnubes-CRISP-1	G.SVDFDSESPRKPEIQK.E	Y	76.35	1860.9216	16	2.4	466.2366	4	29.11	3.01E9	20	35
			Bnubes-CRISP-1	W.YPEAAANAER.W	Y	76.34	1090.5043	10	1.5	546.2577	2	25.14	9.39E6	61	70
			Bnubes-CRISP-1	M.EWYPEAAANAER.W	Y	75.58	1405.6262	12	0.1	703.8172	2	36.86	1.98E6	59	70
			Bnubes-CRISP-1	N.M(+15.99)LKM(+15.99)EWYPEAAANAER.W	Y	75.56	1940.8760	16	-0.1	647.9629	3	34.89	5.53E6	55	70	Oxidation (M)
			Bnubes-CRISP-1	R.MQSNC(+57.02)PATC(+57.02)FC(+57.02)QNK.I	Y	74.70	1744.6790	14	3.3	873.3456	2	29.93	1.42E8	225	238	Carbamidomethylation
			Bnubes-CRISP-1	K.MEWYPEAAANAER.W	Y	74.46	1536.6667	13	1.8	769.3385	2	36.68	1.02E6	58	70
			Bnubes-CRISP-1	R.RSVNPTATNMLK.M	Y	74.19	1330.7028	12	-0.2	666.3554	2	28.40	1.62E8	46	57
			Bnubes-CRISP-1	R.KPEIQ(+.98)KEIVDLHNSLR.R	Y	72.85	1919.0476	16	4.8	480.7693	4	37.31	4.8E5	30	45	Deamidation (NQ)
			Bnubes-CRISP-1	R.SVNPTATNM(+15.99)LK.M	Y	72.81	1190.5966	11	1.1	596.3035	2	26.36	3.4E9	47	57	Oxidation (M)
			Bnubes-CRISP-1	F.YVC(+57.02)QYC(+57.02)PAGNIIGK.T	Y	72.69	1641.7643	14	1.6	821.8870	2	37.64	2.51E6	162	175	Carbamidomethylation
			Bnubes-CRISP-1	K.EIVDLHNSLR.R	Y	72.34	1194.6356	10	1.7	598.3233	2	33.18	7.52E7	36	45
			Bnubes-CRISP-1	R.RSVNPTATNM(+15.99)LK.M	Y	72.10	1346.6976	12	1.2	674.3538	2	24.05	4.12E8	46	57	Oxidation (M)
			Bnubes-CRISP-1	G.SVDFDSESPR.K	Y	72.06	1137.4938	10	-0.3	569.7513	2	30.24	8.6E8	20	29
			Bnubes-CRISP-1	K.TANPYTSGPPC(+57.02)GD.C	Y	70.96	1335.5402	13	1.3	668.7751	2	31.98	1.55E9	176	188	Carbamidomethylation
			Bnubes-CRISP-1	I.VDLHNSLR.R	Y	70.69	952.5090	8	0.5	477.2598	2	33.18	7.81E6	38	45
			Bnubes-CRISP-1	R.SVNPTATN(+.98)MLK.M	Y	70.36	1175.5856	11	2.1	588.7986	2	33.57	5.81E6	47	57	Deamidation (NQ)
			Bnubes-CRISP-1	L.KM(+15.99)EWYPEAAANAER.W	Y	69.73	1680.7566	14	0.6	561.2572	3	32.37	9.4E5	57	70	Oxidation (M)
			Bnubes-CRISP-1	A.NAERWAYGC(+57.02)IESHSSHDSR.V	Y	68.94	2260.9668	19	0.5	566.2466	4	31.07	6.96E5	67	85	Carbamidomethylation
			Bnubes-CRISP-1	R.RSVNPTATNM(+15.99).L	Y	68.28	1105.5186	10	1.6	553.7649	2	22.57	7.15E5	46	55	Oxidation (M)
			Bnubes-CRISP-1	F.DSESPRKPEIQK.E	Y	67.20	1412.7260	12	-2.5	707.3652	2	29.03	1.83E7	24	35
			Bnubes-CRISP-1	R.SVN(+.98)PTATNMLK.M	Y	66.45	1175.5856	11	2.1	588.7986	2	33.57	4.34E6	47	57	Deamidation (NQ)
			Bnubes-CRISP-1	K.TANPYTSGPPC(+57.02)G.D	Y	65.69	1220.5132	12	1.2	611.2618	2	31.66	1.48E7	176	187	Carbamidomethylation
			Bnubes-CRISP-1	V.DFDSESPRKPEIQ(+.98)KEIVDLHNSLRR.S	Y	65.42	3008.5315	25	2.2	753.1383	4	37.69	0	22	46	Deamidation (NQ)
			Bnubes-CRISP-1	K.PEIQ(+.98)KEIVDLHNSLRR.S	Y	65.07	1947.0537	16	8.9	487.7728	4	32.75	0	31	46	Deamidation (NQ)
			Bnubes-CRISP-1	K.TANPYTSGPPC(+57.02)GDC(+57.02)PSA.C	Y	64.31	1750.6926	17	2.0	876.3513	2	34.13	5.26E7	176	192	Carbamidomethylation
			Bnubes-CRISP-1	V.DFDSESPRKPEIQK.E	Y	63.62	1674.8213	14	-2.0	559.2773	3	29.11	1.71E7	22	35
			Bnubes-CRISP-1	Y.VC(+57.02)QYC(+57.02)PAGNIIGK.T	Y	63.57	1478.7009	13	1.6	740.3555	2	36.31	2.3E6	163	175	Carbamidomethylation
			Bnubes-CRISP-1	S.GSVDFDSESPR.K	Y	63.54	1194.5153	11	2.0	598.2633	2	30.55	3.31E7	19	29
			Bnubes-CRISP-1	S.VDFDSESPR.K	Y	63.53	1050.4618	9	0.4	526.2360	2	29.89	3.84E6	21	29
			Bnubes-CRISP-1	S.ESPRKPEIQKEIVDLHNSLRR.S	Y	63.51	2543.3931	21	3.8	636.8550	4	32.54	1.13E6	26	46
			Bnubes-CRISP-1	S.SHDSRVLEGIK.C	Y	62.81	1239.6571	11	-0.5	414.2242	3	25.14	6.51E5	81	91
			Bnubes-CRISP-1	V.NPTATNMLK.M	Y	62.50	988.5012	9	-0.5	495.2553	2	31.83	1.13E6	49	57
			Bnubes-CRISP-1	R.RSVNPTATN.M	Y	61.55	958.4832	9	0.5	480.2469	2	21.91	1.73E6	46	54
			Bnubes-CRISP-1	E.IQKEIVDLHNSLRR.S	Y	61.20	1719.9744	14	0.6	430.9991	4	29.76	5.44E6	33	46
			Bnubes-CRISP-1	R.MQSN(+.98)C(+57.02)PATC(+57.02)FC(+57.02)QNK.I	Y	61.07	1745.6630	14	10.8	873.8441	2	30.34	0	225	238	Deamidation (NQ); Carbamidomethylation
			Bnubes-CRISP-1	S.GSVDFDSESPRKPEIQK.E	Y	60.88	1917.9431	17	1.6	480.4916	4	29.34	4.95E7	19	35
			Bnubes-CRISP-1	Y.PEAAANAER.W	Y	60.86	927.4410	9	0.9	464.7260	2	20.55	5.17E5	62	70
			Bnubes-CRISP-1	G.C(+57.02)IESHSSHDSR.V	Y	60.84	1313.5419	11	0.6	438.8528	3	19.90	2.32E5	75	85	Carbamidomethylation
			Bnubes-CRISP-1	V.NPTATNM(+15.99)LK.M	Y	60.42	1004.4961	9	0.7	503.2534	2	26.34	2.27E6	49	57	Oxidation (M)
			Bnubes-CRISP-1	N.PTATNM(+15.99)LKM(+15.99)EWYPEAAANAER.W	Y	60.23	2425.1042	21	-0.4	809.3713	3	37.36	8.48E5	50	70	Oxidation (M)
			Bnubes-CRISP-1	L.KMEWYPEAAANAER.W	Y	59.80	1664.7616	14	0.2	555.9254	3	36.47	1.08E6	57	70
			Bnubes-CRISP-1	K.RM(+15.99)QSN(+.98)C(+57.02)PATC(+57.02)FC(+57.02)QNK.I	Y	59.79	1917.7590	15	6.3	640.2614	3	25.89	0	224	238	Oxidation (M); Deamidation (NQ); Carbamidomethylation
			Bnubes-CRISP-1	G.SVDFDSESPRKPEIQKEIVDLHNSLR.R	Y	59.17	3037.5469	26	0.9	760.3912	4	36.76	1.96E6	20	45
			Bnubes-CRISP-1	N.C(+57.02)PATC(+57.02)FC(+57.02)QNK.I	Y	58.78	1284.5050	10	3.7	643.2592	2	26.21	1.84E5	229	238	Carbamidomethylation
			Bnubes-CRISP-1	K.EIVDLHNSLRRSVNPTATNM(+15.99)LK.M	Y	58.73	2523.3228	22	0.6	631.8354	4	33.93	7.46E5	36	57	Oxidation (M)
			Bnubes-CRISP-1	R.SVNPTATNMLKMEWYPEAAANAER.W	Y	58.45	2693.2578	24	-5.0	898.7512	3	37.07	4.46E6	47	70
			Bnubes-CRISP-1	Q.KEIVDLHNSLR.R	Y	58.00	1322.7306	11	1.2	441.9160	3	29.61	1.31E6	35	45
			Bnubes-CRISP-1	C.QYC(+57.02)PAGNIIGK.T	Y	57.95	1219.6019	11	0.1	610.8055	2	33.02	0	165	175	Carbamidomethylation
			Bnubes-CRISP-1	K.TANPYTSGPPC(+57.02)GDC(+57.02)PSAC(+57.02)DD.G	Y	57.45	2140.7771	20	3.2	1071.3943	2	34.58	4.58E8	176	195	Carbamidomethylation
			Bnubes-CRISP-1	D.FDSESPR.K	Y	57.34	836.3664	7	-0.6	419.1883	2	23.38	1.65E7	23	29
			Bnubes-CRISP-1	K.TANPYTSGPP.C	Y	56.95	1003.4611	10	-1.1	502.7349	2	31.95	1.95E7	176	185
			Bnubes-CRISP-1	K.TANPYTSGPPC(+57.02)GDC(+57.02).P	Y	56.80	1495.5708	14	-1.0	748.7885	2	32.51	7.05E5	176	189	Carbamidomethylation
			Bnubes-CRISP-1	R.SVN(+.98)PTATNM(+15.99)LK.M	Y	56.03	1191.5806	11	14.6	596.8035	2	31.83	3.51E7	47	57	Deamidation (NQ); Oxidation (M)
			Bnubes-CRISP-1	S.VNPTATNM(+15.99)LK.M	Y	55.68	1103.5645	10	1.4	552.7877	2	25.53	6.82E5	48	57	Oxidation (M)
			Bnubes-CRISP-1	R.SVNPTATNM(+15.99)LKM(+15.99)E.W	Y	55.58	1466.6746	13	0.5	734.3416	2	28.48	6.15E6	47	59	Oxidation (M)
			Bnubes-CRISP-1	K.TANPYTSGPPC(+57.02).G	Y	55.41	1163.4917	11	3.6	582.7525	2	31.86	2.05E6	176	186	Carbamidomethylation
			Bnubes-CRISP-1	G.SVDFDSESPRKPEIQKEIVDLHN(+.98)SLR.R	Y	55.11	3038.5308	26	-0.1	760.6364	4	37.40	5.4E5	20	45	Deamidation (NQ)
			Bnubes-CRISP-1	I.VDLHNSLRR.S	Y	54.00	1108.6101	9	0.0	555.3098	2	30.10	2.91E7	38	46
			Bnubes-CRISP-1	R.RSVNPTATN(+.98)M(+15.99)LK.M	Y	53.07	1347.6816	12	11.0	674.8524	2	25.14	1.9E6	46	57	Deamidation (NQ); Oxidation (M)
			Bnubes-CRISP-1	A.TC(+57.02)FC(+57.02)QNK.I	Y	52.43	956.3844	7	-0.6	479.1970	2	22.49	7.58E5	232	238	Carbamidomethylation
			Bnubes-CRISP-1	K.EIVDLHN(+.98)SLRR.S	Y	52.36	1351.7208	11	3.1	451.5802	3	30.95	9.55E6	36	46	Deamidation (NQ)
			Bnubes-CRISP-1	D.SLVQKSGC(+57.02)QNKR.M	Y	52.35	1403.7303	12	0.8	468.9156	3	20.12	3.19E5	213	224	Carbamidomethylation
			Bnubes-CRISP-1	K.TANPYTSGPPC(+57.02)GDC(+57.02)PSAC(+57.02)D.D	Y	52.18	2025.7502	19	1.9	1013.8796	2	34.38	2.18E8	176	194	Carbamidomethylation
			Bnubes-CRISP-1	D.SESPRKPEIQK.E	Y	52.17	1297.6990	11	1.0	433.5720	3	20.97	2.49E7	25	35
			Bnubes-CRISP-1	Q.KEIVDLHNSLRR.S	Y	51.29	1478.8317	12	1.2	493.9495	3	27.15	3.12E6	35	46
			Bnubes-CRISP-1	E.IVDLHNSLRR.S	Y	50.94	1221.6942	10	-0.5	408.2366	3	30.10	2.22E7	37	46
			Bnubes-CRISP-1	R.RSVNPTAT.N	Y	50.88	844.4402	8	-0.1	423.2254	2	21.97	2.03E6	46	53
			Bnubes-CRISP-1	K.SGC(+57.02)QNKRM(+15.99)QSNC(+57.02)PATC(+57.02)FC(+57.02)QNK.I	Y	50.52	2591.0557	21	1.7	648.7693	4	23.62	6.73E5	218	238	Carbamidomethylation; Oxidation (M)
			Bnubes-CRISP-1	R.KPEIQKEIVDLH.N	Y	49.94	1447.8035	12	0.8	483.6066	3	30.78	9.39E5	30	41
			Bnubes-CRISP-1	F.TQIVWYK.S	Y	49.82	936.5069	7	0.3	469.2587	2	37.18	4.21E5	136	142
			Bnubes-CRISP-1	G.SVDFDSESPRKPEIQ(+.98)KEIVDLHNSLRR.S	Y	48.36	3194.6318	27	6.7	1065.8867	3	37.47	2.01E6	20	46	Deamidation (NQ)
			Bnubes-CRISP-1	K.TANPYTSGPPC(+57.02)GDC(+57.02)PSAC(+57.02)DDG.L	Y	48.07	2197.7986	21	1.0	1099.9026	2	34.40	1.31E7	176	196	Carbamidomethylation
			Bnubes-CRISP-1	R.SVNPTATNMLKM(+15.99).E	Y	47.01	1321.6370	12	1.1	661.8234	2	33.18	5.63E5	47	58	Oxidation (M)
			Bnubes-CRISP-1	R.RSVN(+.98)PTATNM(+15.99)LK.M	Y	46.17	1347.6816	12	3.8	450.2341	3	25.05	6.14E5	46	57	Deamidation (NQ); Oxidation (M)
			Bnubes-CRISP-1	P.EIQKEIVDLHNSLRR.S	Y	45.96	1849.0170	15	0.4	617.3436	3	33.03	6.55E5	32	46
			Bnubes-CRISP-1	V.DLHNSLRR.S	Y	45.69	1009.5417	8	0.9	505.7762	2	30.10	9.98E7	39	46
			Bnubes-CRISP-1	D.LHNSLRR.S	Y	45.68	894.5148	7	0.2	448.2627	2	20.09	1.37E6	40	46
			Bnubes-CRISP-1	R.KPEIQKEIVD.L	Y	45.21	1197.6604	10	1.5	599.8356	2	26.84	5.64E5	30	39
			Bnubes-CRISP-1	K.TANPYTSGPPC(+57.02)GDC(+57.02)PSAC(+57.02).D	Y	44.95	1910.7233	18	2.6	956.3669	2	34.23	1.6E6	176	193	Carbamidomethylation
			Bnubes-CRISP-1	K.RMQSNC(+57.02)PATC(+57.02)FC(+57.02)QNKII	Y	44.05	2126.9482	17	0.5	709.9871	3	36.52	2.02E5	224	240	Carbamidomethylation
			Bnubes-CRISP-1	T.NMLKM(+15.99)EWYPEAAANAER.W	Y	43.34	2038.9241	17	-1.0	680.6448	3	37.97	0	54	70	Oxidation (M)
			Bnubes-CRISP-1	R.KPEIQKE.I	Y	42.79	870.4810	7	1.1	436.2462	2	20.23	0	30	36
			Bnubes-CRISP-1	H.DSRVLEGIK.C	Y	41.81	1015.5662	9	0.6	508.7883	2	29.44	3.69E5	83	91
			Bnubes-CRISP-1	R.RSVNPTATNML.K	Y	41.58	1202.6078	11	2.0	602.3096	2	33.63	7.36E5	46	56
			Bnubes-CRISP-1	D.FDSESPRKPEIQK.E	Y	41.29	1559.7943	13	0.1	780.9009	2	24.67	2.88E5	23	35
			Bnubes-CRISP-1	R.KPEIQKEIVDLHNS.L	Y	39.48	1648.8784	14	1.3	550.6316	3	30.73	4.13E5	30	43
			Bnubes-CRISP-1	D.SRVLEGIK.C	Y	38.95	900.5392	8	0.3	451.2750	2	25.39	2.33E8	84	91
			Bnubes-CRISP-1	F.M(+15.99)NC(+57.02)DSLVQK.S	Y	38.95	1109.4845	9	-0.1	555.7469	2	24.94	0	209	217	Oxidation (M); Carbamidomethylation
			Bnubes-CRISP-1	R.RSVNPTATNM(+15.99)LKM(+15.99)E.W	Y	38.79	1622.7756	14	1.3	541.9307	3	25.34	4.81E5	46	59	Oxidation (M)
			Bnubes-CRISP-1	K.RMQSN(+.98)C(+57.02)PATC(+57.02)FC(+57.02)QNK.I	Y	38.46	1901.7642	15	6.3	634.9297	3	27.79	0	224	238	Deamidation (NQ); Carbamidomethylation
			Bnubes-CRISP-1	R.MQSNC(+57.02)PAT.C	Y	38.35	907.3528	8	0.7	454.6819	2	23.32	5.42E5	225	232	Carbamidomethylation
			Bnubes-CRISP-1	R.M(+15.99)QSNC(+57.02)PATC(+57.02)FC(+57.02)Q.N	Y	38.17	1518.5360	12	1.2	760.2726	2	33.13	7.4E5	225	236	Oxidation (M); Carbamidomethylation
			Bnubes-CRISP-1	R.SVNPTATNM(+15.99)LKM.E	Y	37.76	1321.6370	12	1.1	661.8234	2	33.18	5.63E5	47	58	Oxidation (M)
			Bnubes-CRISP-1	S.ESPRKPEIQK.E	Y	37.74	1210.6670	10	0.7	404.5613	3	20.80	1.61E6	26	35
			Bnubes-CRISP-1	R.M(+15.99)QSNC(+57.02)PATC(+57.02)FC(+57.02)QNKII	Y	36.88	1986.8420	16	0.4	994.4241	2	38.00	2.78E6	225	240	Oxidation (M); Carbamidomethylation
			Bnubes-CRISP-1	C.TQENEFM(+15.99)NC(+57.02)DSLVQK.S	Y	36.74	1857.7874	15	2.8	929.8993	2	34.15	2.97E5	203	217	Oxidation (M); Carbamidomethylation
			Bnubes-CRISP-1	S.GSVDFDSESPRKPEIQKEIVDLHNSLRR.S	Y	36.56	3250.6694	28	2.1	813.6726	4	37.75	0	19	46
			Bnubes-CRISP-1	R.SVNPTATNM(+15.99)LKM(+15.99)EWYPEAAANAER.W	Y	35.17	2725.2476	24	0.1	909.4190	3	14.98	5.69E6	47	70	Oxidation (M)
			Bnubes-PLA2-3	K.NAATSYVAYGC(+57.02)NC(+57.02)GVGGR.G	Y	94.42	1875.7992	18	2.3	938.9047	2	34.43	5.44E6	32	49	Carbamidomethylation
			Bnubes-PLA2-3	K.TIVC(+57.02)GENKPC(+57.02)LK.E	Y	71.73	1417.7057	12	1.4	473.5743	3	26.18	6.04E6	88	99	Carbamidomethylation
			Bnubes-PLA2-3	K.FLC(+57.02)EKPDAC(+57.02)	Y	65.41	1138.4786	9	2.9	570.2456	2	29.78	1.15E7	129	137	Carbamidomethylation
			Bnubes-PLA2-3	K.MILLETGK.N	Y	65.34	903.5099	8	1.1	452.7607	2	37.10	4.47E6	24	31
			Bnubes-PLA2-3	K.TDRYSHSLKDK.T	Y	61.57	1348.6735	11	0.7	450.5633	3	20.36	4.26E6	77	87
			Bnubes-PLA2-3	K.DATDRC(+57.02)C(+57.02)FVHK.C	Y	61.57	1407.6023	11	0.9	470.2063	3	24.41	2.76E6	54	64	Carbamidomethylation
			Bnubes-PLA2-3	K.KLTDC(+57.02)NPK.T	Y	57.23	974.4855	8	0.0	488.2477	2	20.67	7.24E5	69	76	Carbamidomethylation
			Bnubes-PLA2-3	K.LTDC(+57.02)NPKTDR.Y	Y	51.14	1218.5663	10	-0.4	407.1940	3	21.00	2.53E5	70	79	Carbamidomethylation
			Bnubes-PLA2-3	K.ELC(+57.02)EC(+57.02)DK.A	Y	49.17	952.3630	7	-3.7	477.1848	2	22.06	400000	100	106	Carbamidomethylation
			Bnubes-PLA2-3	G.SM(+15.99)YELWK.M	Y	48.96	971.4423	7	3.5	486.7279	2	37.69	8.22E5	17	23	Oxidation (M)
			Bnubes-PLA2-3	K.LTDC(+57.02)NPKTDRYSHSLKDK.T	Y	44.14	2177.0535	18	1.0	545.2687	4	23.19	3.17E5	70	87	Carbamidomethylation
			Bnubes-PLA2-3	Y.SHSLKDK.T	Y	42.19	813.4344	7	-0.2	407.7225	2	20.15	0	81	87
			Bnubes-PLA2-3	K.IHM(+15.99)KFLC(+57.02)EKPDAC(+57.02)	Y	38.68	1663.7521	13	0.0	555.5887	3	26.65	2.15E5	125	137	Oxidation (M); Carbamidomethylation
			Bnigro-NGF-1	R.HWNSYC(+57.02)TTTNTFVK.A	Y	93.79	1757.7832	14	1.5	586.9332	3	33.83	7.78E6	196	209	Carbamidomethylation
			Bnigro-NGF-1	K.ALTMEGNQASWR.F	Y	88.36	1362.6350	12	-0.4	682.3214	2	36.62	1.98E6	210	221
			Bnigro-NGF-1	K.C(+57.02)RNPNPVPTGC(+57.02)R.G	Y	77.07	1426.6558	12	0.7	476.5573	3	23.69	3.23E6	179	190	Carbamidomethylation
			Bnigro-NGF-1	R.NPNPVPTGC(+57.02)R.G	Y	66.05	1110.5240	10	-0.1	556.2667	2	25.27	1.41E6	181	190	Carbamidomethylation
			Bnigro-NGF-1	R.IDTAC(+57.02)VC(+57.02)VISR.K	Y	59.16	1292.6217	11	-1.8	647.3140	2	34.87	9.77E5	225	235	Carbamidomethylation
			Bnubes-NGF-1	R.HWNSYC(+57.02)TTTNTFVK.A	Y	93.79	1757.7832	14	1.5	586.9332	3	33.83	7.78E6	196	209	Carbamidomethylation
			Bnubes-NGF-1	K.ALTMEGNQASWR.F	Y	88.36	1362.6350	12	-0.4	682.3214	2	36.62	1.98E6	210	221
			Bnubes-NGF-1	K.C(+57.02)RNPNPVPTGC(+57.02)R.G	Y	77.07	1426.6558	12	0.7	476.5573	3	23.69	3.23E6	179	190	Carbamidomethylation
			Bnubes-NGF-1	R.NPNPVPTGC(+57.02)R.G	Y	66.05	1110.5240	10	-0.1	556.2667	2	25.27	1.41E6	181	190	Carbamidomethylation
			Bnubes-NGF-1	R.IDTAC(+57.02)VC(+57.02)VISR.K	Y	59.16	1292.6217	11	-1.8	647.3140	2	34.87	9.77E5	225	235	Carbamidomethylation
		13	Bnubes-SVSP-4	E.LIIGGDEC(+57.02)NINEHR.S	N	111.02	1638.7783	14	0.9	820.3929	2	32.39	1.34E8	24	37	Carbamidomethylation
			Bnubes-SVSP-4	L.IIGGDEC(+57.02)NINEHR.S	N	108.73	1525.6943	13	1.2	763.8514	2	27.03	1.44E10	25	37	Carbamidomethylation
			Bnubes-SVSP-4	R.TAYPQYGLPATSR.T	Y	106.47	1423.7096	13	1.9	712.8598	2	36.34	2.3E10	175	187
			Bnubes-SVSP-4	R.TAYPQ(+.98)YGLPATSR.T	Y	104.63	1424.6936	13	8.2	713.3563	2	37.02	0	175	187	Deamidation (NQ)
			Bnubes-SVSP-4	K.LQFGLHSKNVPNKDKQTR.V	N	104.16	2109.1443	18	0.9	528.2911	4	24.90	2.29E7	72	89
			Bnubes-SVSP-4	S.ELIIGGDEC(+57.02)NINEHR.S	N	99.58	1767.8209	15	-0.3	884.9130	2	33.85	8.78E7	23	37	Carbamidomethylation
			Bnubes-SVSP-4	K.NVPNKDKQTR.V	N	96.98	1198.6418	10	0.3	600.3253	2	18.33	1.12E9	80	89
			Bnubes-SVSP-4	I.IGGDEC(+57.02)NINEHR.S	N	93.50	1412.6102	12	0.3	707.3090	2	27.03	5.56E7	26	37	Carbamidomethylation
			Bnubes-SVSP-4	W.GSDVC(+57.02)GYIREPALYTK.V	Y	92.61	1827.8824	16	2.2	610.2996	3	37.77	2.89E7	222	237	Carbamidomethylation
			Bnubes-SVSP-4	R.IM(+15.99)GWGTISSTK.V	N	90.52	1195.5907	11	0.9	598.8001	2	36.20	6.67E9	143	153	Oxidation (M)
			Bnubes-SVSP-4	K.MKLQFGLHSKNVPNKDK.Q	N	88.39	1983.0724	17	0.5	496.7731	4	26.73	3.34E7	70	86
			Bnubes-SVSP-4	L.SLPSNPPSVGSVC(+57.02)R.I	N	87.18	1455.7140	14	3.3	728.8630	2	33.05	2.72E8	129	142	Carbamidomethylation
			Bnubes-SVSP-4	K.MKLQFGLHSKNVPNK.D	N	86.87	1739.9504	15	0.2	435.9927	4	28.82	2.23E7	70	84
			Bnubes-SVSP-4	K.M(+15.99)KLQFGLHSKNVPNK.D	N	86.25	1755.9454	15	0.3	439.9915	4	26.24	8.82E6	70	84	Oxidation (M)
			Bnubes-SVSP-4	R.TLC(+57.02)AGILEGGK.D	N	85.14	1117.5801	11	0.8	559.7949	2	36.44	1.74E9	188	198	Carbamidomethylation
			Bnubes-SVSP-4	Y.EVC(+57.02)RTAYPQYGLPATSR.T	Y	85.07	1967.9523	17	0.3	656.9882	3	33.56	1.46E6	171	187	Carbamidomethylation
			Bnubes-SVSP-4	I.GGDEC(+57.02)NINEHR.S	N	84.76	1299.5262	11	0.4	650.7673	2	27.03	4.21E7	27	37	Carbamidomethylation
			Bnubes-SVSP-4	K.M(+15.99)KLQFGLHSKNVPNKDK.Q	N	84.46	1999.0673	17	2.5	500.7728	4	25.13	2.52E7	70	86	Oxidation (M)
			Bnubes-SVSP-4	R.LNRPVNNSTHIAPLSLPSNPPSVGSVC(+57.02)R.I	Y	83.10	2982.5457	28	1.0	746.6406	4	37.96	2.43E6	115	142	Carbamidomethylation
			Bnubes-SVSP-4	R.EPALYTK.V	N	82.43	820.4330	7	1.6	411.2224	2	27.61	2.61E9	231	237
			Bnubes-SVSP-4	L.IIGGDEC(+57.02)N(+.98)INEHR.S	N	82.38	1526.6783	13	4.1	764.3456	2	28.04	5.58E8	25	37	Carbamidomethylation; Deamidation (NQ)
			Bnubes-SVSP-4	K.LQFGLHSKNVPNK.D	N	81.32	1480.8151	13	0.5	494.6100	3	27.87	2.31E7	72	84
			Bnubes-SVSP-4	A.YPQYGLPATSR.T	Y	80.46	1251.6248	11	-0.7	626.8160	2	35.00	3.94E6	177	187
			Bnubes-SVSP-4	K.LQFGLHSKNVPNKDK.Q	N	79.91	1723.9369	15	3.0	575.6517	3	25.91	1.05E8	72	86
			Bnubes-SVSP-4	K.EKFFC(+57.02)LSSK.N	N	79.47	1144.5586	9	2.1	573.2849	2	33.58	1.68E8	93	101	Carbamidomethylation
			Bnubes-SVSP-4	N.PPSVGSVC(+57.02)R.I	N	79.29	957.4702	9	0.3	479.7401	2	26.26	30000000	134	142	Carbamidomethylation
			Bnubes-SVSP-4	Y.PQYGLPATSR.T	Y	77.85	1088.5614	10	-2.3	545.2839	2	35.00	1.07E7	178	187
			Bnubes-SVSP-4	S.LPSNPPSVGSVC(+57.02)R.I	N	77.07	1368.6820	13	1.4	685.3457	2	32.25	2.4E6	130	142	Carbamidomethylation
			Bnubes-SVSP-4	K.NVPN(+.98)KDKQTR.V	N	76.02	1199.6259	10	0.9	400.8809	3	20.13	1.43E8	80	89	Deamidation (NQ)
			Bnubes-SVSP-4	K.NVPNKDKQ(+.98)TR.V	N	75.55	1199.6259	10	0.9	400.8809	3	20.13	1.43E8	80	89	Deamidation (NQ)
			Bnubes-SVSP-4	L.PSNPPSVGSVC(+57.02)R.I	N	74.68	1255.5979	12	0.5	628.8033	2	27.57	4.16E6	131	142	Carbamidomethylation
			Bnubes-SVSP-4	L.IIGGDEC(+57.02)NIN(+.98)EHR.S	N	74.26	1526.6783	13	4.0	509.8995	3	28.06	6.24E7	25	37	Carbamidomethylation; Deamidation (NQ)
			Bnubes-SVSP-4	C.GYIREPALYTK.V	Y	74.19	1309.7030	11	1.3	437.5733	3	32.43	20000000	227	237
			Bnubes-SVSP-4	K.FFC(+57.02)LSSK.N	N	73.60	887.4211	7	2.3	444.7166	2	36.66	8.88E8	95	101	Carbamidomethylation
			Bnubes-SVSP-4	K.WDKDIM(+15.99)LIR.L	N	73.04	1204.6274	9	-0.3	603.3177	2	37.24	2.5E7	106	114	Oxidation (M)
			Bnubes-SVSP-4	R.TLC(+57.02)AGILEGGKDT.C	N	72.54	1333.6548	13	1.2	667.8320	2	37.08	8.75E7	188	200	Carbamidomethylation
			Bnubes-SVSP-4	T.LINQEWVLSAAHC(+57.02)DGKK.M	Y	72.26	1967.9886	17	0.4	493.0021	4	37.26	2.54E6	53	69	Carbamidomethylation
			Bnubes-SVSP-4	N.IIDYEVC(+57.02)R.T	N	72.17	1066.5117	8	1.9	534.2614	2	32.99	1.93E7	167	174	Carbamidomethylation
			Bnubes-SVSP-4	G.GDEC(+57.02)NINEHR.S	N	71.07	1242.5048	10	1.2	622.2572	2	21.38	1.58E7	28	37	Carbamidomethylation
			Bnubes-SVSP-4	C.RTAYPQYGLPATSR.T	Y	70.99	1579.8107	14	1.9	527.6091	3	32.11	6.8E6	174	187
			Bnubes-SVSP-4	V.PNKDKQTR.V	N	70.73	985.5305	8	0.0	493.7700	2	18.33	1.29E7	82	89
			Bnubes-SVSP-4	R.TLC(+57.02)AGILEGGKD.T	N	70.63	1232.6071	12	1.9	617.3088	2	36.97	4.53E7	188	199	Carbamidomethylation
			Bnubes-SVSP-4	L.INQEWVLSAAHC(+57.02)DGKK.M	Y	70.51	1854.9047	16	2.0	464.7320	4	33.36	9.23E6	54	69	Carbamidomethylation
			Bnubes-SVSP-4	G.YIREPALYTK.V	Y	70.33	1252.6815	10	1.9	418.5664	3	30.35	1.89E7	228	237
			Bnubes-SVSP-4	C.RIM(+15.99)GWGTISSTK.V	N	70.12	1351.6918	12	1.3	451.5695	3	31.29	3.12E6	142	153	Oxidation (M)
			Bnubes-SVSP-4	K.N(+.98)VPNKDKQTR.V	N	69.64	1199.6259	10	0.6	600.8175	2	20.13	1.16E7	80	89	Deamidation (NQ)
			Bnubes-SVSP-4	K.LQFGLHSK.N	N	69.32	928.5130	8	0.2	465.2615	2	28.75	9.21E9	72	79
			Bnubes-SVSP-4	K.M(+15.99)KLQ(+.98)FGLHSK.N	N	69.23	1204.6274	10	0.2	603.3181	2	27.77	5.14E7	70	79	Oxidation (M); Deamidation (NQ)
			Bnubes-SVSP-4	E.C(+57.02)NINEHR.S	N	69.08	941.4138	7	-1.0	471.7113	2	20.63	1.79E6	31	37	Carbamidomethylation
			Bnubes-SVSP-4	Y.TKWDKDIMLIR.L	N	68.54	1417.7751	11	1.3	473.5972	3	37.50	8.09E5	104	114
			Bnubes-SVSP-4	K.MKLQFGLHSK.N	N	68.37	1187.6484	10	1.9	594.8296	2	30.76	3.38E8	70	79
			Bnubes-SVSP-4	T.AYPQYGLPATSR.T	Y	67.30	1322.6619	12	0.6	662.3352	2	34.66	4.3E6	176	187
			Bnubes-SVSP-4	K.VNLPDVPHC(+57.02)AN.I	Y	67.27	1234.5764	11	-0.3	618.2921	2	34.73	3.22E7	154	164	Carbamidomethylation
			Bnubes-SVSP-4	K.LQFGLHSKN(+.98)VPNKDK.Q	N	66.72	1724.9209	15	-0.5	575.9777	3	26.81	8.13E6	72	86	Deamidation (NQ)
			Bnubes-SVSP-4	K.KMKLQFGLHSK.N	N	66.45	1315.7434	11	-0.6	658.8752	2	26.88	3.34E7	69	79
			Bnubes-SVSP-4	I.MGWGTISSTK.V	N	66.42	1066.5117	10	-0.5	534.2601	2	36.26	4.01E6	144	153
			Bnubes-SVSP-4	N.QEWVLSAAHC(+57.02)DGKK.M	Y	65.80	1627.7776	14	0.0	543.5970	3	29.76	7.47E5	56	69	Carbamidomethylation
			Bnubes-SVSP-4	G.DEC(+57.02)NINEHR.S	N	65.59	1185.4833	9	0.8	593.7463	2	21.57	4.58E6	29	37	Carbamidomethylation
			Bnubes-SVSP-4	Q.YGLPATSR.T	Y	65.43	863.4501	8	-1.1	432.7296	2	29.11	6.94E6	180	187
			Bnubes-SVSP-4	R.TLC(+57.02)AGILEGGKDTC(+57.02).V	N	65.42	1493.6854	14	2.3	747.8479	2	37.60	2.82E6	188	201	Carbamidomethylation
			Bnubes-SVSP-4	M.KLQFGLHSK.N	N	64.91	1056.6080	9	0.2	529.3087	2	30.76	1.08E7	71	79
			Bnubes-SVSP-4	D.EC(+57.02)NINEHR.S	N	63.91	1070.4563	8	0.3	536.2328	2	20.63	4.26E7	30	37	Carbamidomethylation
			Bnubes-SVSP-4	K.NVPNKDK.Q	N	63.83	813.4344	7	-0.2	407.7224	2	13.57	7.84E8	80	86
			Bnubes-SVSP-4	W.DKDIMLIR.L	N	63.61	1002.5532	8	0.4	502.2815	2	33.70	1.47E7	107	114
			Bnubes-SVSP-4	K.M(+15.99)KLQFGLHSK.N	N	63.35	1203.6434	10	-0.6	602.8256	2	27.49	1.02E10	70	79	Oxidation (M)
			Bnubes-SVSP-4	K.KMKLQFGLHSKNVPNK.D	N	62.45	1868.0454	16	2.9	468.0176	4	26.39	1.2E6	69	84
			Bnubes-SVSP-4	D.VC(+57.02)GYIREPALYTK.V	Y	61.47	1568.8020	13	0.8	523.9390	3	33.95	5.16E7	225	237	Carbamidomethylation
			Bnubes-SVSP-4	W.VLSAAHC(+57.02)DGK.K	Y	61.22	1056.5022	10	2.7	529.2571	2	20.91	2.15E5	59	68	Carbamidomethylation
			Bnubes-SVSP-4	I.M(+15.99)GWGTISSTK.V	N	60.68	1082.5066	10	0.2	542.2579	2	31.65	2.58E6	144	153	Oxidation (M)
			Bnubes-SVSP-4	N.VPNKDKQTR.V	N	60.38	1084.5989	9	1.8	543.3049	2	18.09	5.06E5	81	89
			Bnubes-SVSP-4	W.GSDVC(+57.02)GYIR.E	Y	59.96	1025.4600	9	1.4	513.7354	2	31.37	3.35E6	222	230	Carbamidomethylation
			Bnubes-SVSP-4	V.PNKDKQ(+.98)TR.V	N	58.87	986.5145	8	0.2	494.2621	2	19.61	1.48E6	82	89	Deamidation (NQ)
			Bnubes-SVSP-4	A.YPQ(+.98)YGLPATSR.T	Y	57.35	1252.6088	11	8.0	627.3135	2	35.04	4.12E6	177	187	Deamidation (NQ)
			Bnubes-SVSP-4	Y.IREPALYTK.V	Y	54.42	1089.6182	9	0.4	545.8138	2	27.87	1.39E7	229	237
			Bnubes-SVSP-4	K.LQ(+.98)FGLHSK.N	N	54.17	929.4970	8	1.0	465.7539	2	30.78	1.48E7	72	79	Deamidation (NQ)
			Bnubes-SVSP-4	L.QFGLHSK.N	N	53.36	815.4290	7	-1.5	408.7191	2	28.82	400000000	73	79
			Bnubes-SVSP-4	S.DVC(+57.02)GYIR.E	Y	51.76	881.4065	7	1.1	441.7088	2	32.41	1.49E6	224	230	Carbamidomethylation
			Bnubes-SVSP-4	K.VNLPDVPH.C	Y	47.56	889.4658	8	-2.3	445.7369	2	36.63	1.58E8	154	161
			Bnubes-SVSP-4	V.PN(+.98)KDKQTR.V	N	47.03	986.5145	8	0.2	494.2621	2	19.61	2.56E6	82	89	Deamidation (NQ)
			Bnubes-SVSP-4	K.MKLQFGLH.S	N	45.62	972.5215	8	1.5	487.2662	2	36.78	2.65E7	70	77
			Bnubes-SVSP-4	K.LQFGLHSKNVPNKDKQ(+.98)TR.V	N	44.81	2110.1282	18	1.2	528.5372	4	25.31	0	72	89	Deamidation (NQ)
			Bnubes-SVSP-4	K.NVPN(+.98)KDK.Q	N	44.36	814.4185	7	-2.0	408.2136	2	18.35	1.78E6	80	86	Deamidation (NQ)
			Bnubes-SVSP-4	K.NVPNKDKQTRVAK.E	Y	44.14	1496.8423	13	0.5	499.9524	3	20.10	2.96E5	80	92
			Bnubes-SVSP-4	K.M(+15.99)KLQFGLH.S	N	43.88	988.5164	8	0.6	495.2632	2	32.24	7.53E7	70	77	Oxidation (M)
			Bnubes-SVSP-4	C.AN(+.98)INIIDYEVC(+57.02)RTAYPQYGLPATSR.T	Y	43.50	2885.4019	25	-11.4	962.7920	3	36.22	8.8E5	163	187	Deamidation (NQ); Carbamidomethylation
			Bnubes-SVSP-4	K.N(+.98)VPNKDK.Q	N	43.42	814.4185	7	2.2	408.2153	2	16.97	4.43E6	80	86	Deamidation (NQ)
			Bnubes-SVSP-4	D.KDIM(+15.99)LIR.L	N	41.91	903.5212	7	-0.1	452.7655	2	27.46	1.25E7	108	114	Oxidation (M)
			Bnubes-SVSP-4	I.REPALYTK.V	N	40.79	976.5341	8	1.4	489.2725	2	23.93	5.75E5	230	237
			Bnubes-SVSP-4	R.IMGWGTISSTK.V	N	39.99	1179.5958	11	-13.1	590.7944	2	29.68	8.97E5	143	153
			Bnubes-SVSP-4	K.N(+.98)VPN(+.98)KDKQTR.V	N	39.97	1200.6099	10	3.9	601.3115	2	20.30	2.06E4	80	89	Deamidation (NQ)
			Bnubes-SVSP-4	P.QYGLPATSR.T	Y	34.87	991.5087	9	3.2	496.7607	2	36.16	4.13E5	179	187
			Bnubes-SVSP-4	P.PSVGSVC(+57.02)R.I	N	33.71	860.4174	8	0.9	431.2142	2	24.61	1.72E5	135	142	Carbamidomethylation
			Bnubes-SVSP-4	R.VAKEKFF.C	Y	33.20	867.4854	7	0.3	434.7479	2	28.59	2.23E7	90	96
			Bnubes-SVSP-4	K.LQFGLHS.K	N	32.55	800.4181	7	0.8	401.2146	2	36.97	5.73E6	72	78
			Bnubes-SVSP-4	K.KMKLQ(+.98)FGLHSK.N	N	31.24	1316.7274	11	3.0	439.9155	3	28.04	1.94E5	69	79	Deamidation (NQ)
			Bnubes-SVSP-8	E.LIIGGDEC(+57.02)NINEHR.F	N	111.02	1638.7783	14	0.9	820.3929	2	32.39	1.34E8	24	37	Carbamidomethylation
			Bnubes-SVSP-8	L.IIGGDEC(+57.02)NINEHR.F	N	108.73	1525.6943	13	1.2	763.8514	2	27.03	1.44E10	25	37	Carbamidomethylation
			Bnubes-SVSP-8	S.ELIIGGDEC(+57.02)NINEHR.F	N	99.58	1767.8209	15	-0.3	884.9130	2	33.85	8.78E7	23	37	Carbamidomethylation
			Bnubes-SVSP-8	I.IGGDEC(+57.02)NINEHR.F	N	93.50	1412.6102	12	0.3	707.3090	2	27.03	5.56E7	26	37	Carbamidomethylation
			Bnubes-SVSP-8	R.SRTLC(+57.02)AGVLEGGIDTC(+57.02)NR.D	N	85.12	1977.9360	18	-1.1	660.3152	3	36.63	1.14E6	187	204	Carbamidomethylation
			Bnubes-SVSP-8	I.GGDEC(+57.02)NINEHR.F	N	84.76	1299.5262	11	0.4	650.7673	2	27.03	4.21E7	27	37	Carbamidomethylation
			Bnubes-SVSP-8	R.EPALYTK.V	N	82.43	820.4330	7	1.6	411.2224	2	27.61	2.61E9	232	238
			Bnubes-SVSP-8	L.IIGGDEC(+57.02)N(+.98)INEHR.F	N	82.38	1526.6783	13	4.1	764.3456	2	28.04	5.58E8	25	37	Carbamidomethylation; Deamidation (NQ)
			Bnubes-SVSP-8	S.PPSVGSVC(+57.02)R.V	N	79.29	957.4702	9	0.3	479.7401	2	26.26	30000000	137	145	Carbamidomethylation
			Bnubes-SVSP-8	L.IIGGDEC(+57.02)NIN(+.98)EHR.F	N	74.26	1526.6783	13	4.0	509.8995	3	28.06	6.24E7	25	37	Carbamidomethylation; Deamidation (NQ)
			Bnubes-SVSP-8	R.WDKDIM(+15.99)LIR.L	N	73.04	1204.6274	9	-0.3	603.3177	2	37.24	2.5E7	109	117	Oxidation (M)
			Bnubes-SVSP-8	R.FLVALYHSM(+15.99)SK.T	N	72.58	1310.6693	11	-1.0	437.8944	3	34.94	5.23E6	38	48	Oxidation (M)
			Bnubes-SVSP-8	K.NVKFDDEQRRYPK.E	N	71.25	1693.8535	13	-0.1	565.6222	3	25.05	6.03E5	83	95
			Bnubes-SVSP-8	G.GDEC(+57.02)NINEHR.F	N	71.07	1242.5048	10	1.2	622.2572	2	21.38	1.58E7	28	37	Carbamidomethylation
			Bnubes-SVSP-8	R.DPC(+57.02)GQPREPALYTK.V	Y	70.53	1630.7773	14	-0.3	544.5968	3	29.22	2.79E6	225	238	Carbamidomethylation
			Bnubes-SVSP-8	K.NVKFDDEQR.R	N	69.79	1149.5414	9	1.5	575.7759	2	24.72	8.56E5	83	91
			Bnubes-SVSP-8	E.C(+57.02)NINEHR.F	N	69.08	941.4138	7	-1.0	471.7113	2	20.63	1.79E6	31	37	Carbamidomethylation
			Bnubes-SVSP-8	G.DEC(+57.02)NINEHR.F	N	65.59	1185.4833	9	0.8	593.7463	2	21.57	4.58E6	29	37	Carbamidomethylation
			Bnubes-SVSP-8	D.EC(+57.02)NINEHR.F	N	63.91	1070.4563	8	0.3	536.2328	2	20.63	4.26E7	30	37	Carbamidomethylation
			Bnubes-SVSP-8	W.DKDIMLIR.L	N	63.61	1002.5532	8	0.4	502.2815	2	33.70	1.47E7	110	117
			Bnubes-SVSP-8	K.NVKFDDEQRR.Y	N	62.75	1305.6426	10	1.3	436.2198	3	22.04	1.3E6	83	92
			Bnubes-SVSP-8	K.FDDEQRR.Y	N	56.41	964.4362	7	3.1	483.2244	2	20.86	1.22E6	86	92
			Bnubes-SVSP-8	K.FDDEQRRYPK.E	N	54.07	1352.6472	10	0.7	451.8877	3	23.35	6.66E6	86	95
			Bnubes-SVSP-8	D.KDIM(+15.99)LIR.L	N	41.91	903.5212	7	-0.1	452.7655	2	27.46	1.25E7	111	117	Oxidation (M)
			Bnubes-SVSP-8	K.FDDEQRRYPKEK.Y	N	40.93	1609.7848	12	-0.1	403.4514	4	21.70	2.43E6	86	97
			Bnubes-SVSP-8	P.REPALYTK.V	N	40.79	976.5341	8	1.4	489.2725	2	23.93	5.75E5	231	238
			Bnubes-SVSP-8	P.PSVGSVC(+57.02)R.V	N	33.71	860.4174	8	0.9	431.2142	2	24.61	1.72E5	138	145	Carbamidomethylation
			Bnigro-SVSP-7	E.LIIGGDEC(+57.02)NINEHR.F	N	111.02	1638.7783	14	0.9	820.3929	2	32.39	1.34E8	24	37	Carbamidomethylation
			Bnigro-SVSP-7	L.IIGGDEC(+57.02)NINEHR.F	N	108.73	1525.6943	13	1.2	763.8514	2	27.03	1.44E10	25	37	Carbamidomethylation
			Bnigro-SVSP-7	S.ELIIGGDEC(+57.02)NINEHR.F	N	99.58	1767.8209	15	-0.3	884.9130	2	33.85	8.78E7	23	37	Carbamidomethylation
			Bnigro-SVSP-7	I.IGGDEC(+57.02)NINEHR.F	N	93.50	1412.6102	12	0.3	707.3090	2	27.03	5.56E7	26	37	Carbamidomethylation
			Bnigro-SVSP-7	L.SLPSNPPSVGSVC(+57.02)R.V	N	87.18	1455.7140	14	3.3	728.8630	2	33.05	2.72E8	129	142	Carbamidomethylation
			Bnigro-SVSP-7	I.GGDEC(+57.02)NINEHR.F	N	84.76	1299.5262	11	0.4	650.7673	2	27.03	4.21E7	27	37	Carbamidomethylation
			Bnigro-SVSP-7	L.IIGGDEC(+57.02)N(+.98)INEHR.F	N	82.38	1526.6783	13	4.1	764.3456	2	28.04	5.58E8	25	37	Carbamidomethylation; Deamidation (NQ)
			Bnigro-SVSP-7	N.PPSVGSVC(+57.02)R.V	N	79.29	957.4702	9	0.3	479.7401	2	26.26	30000000	134	142	Carbamidomethylation
			Bnigro-SVSP-7	S.LPSNPPSVGSVC(+57.02)R.V	N	77.07	1368.6820	13	1.4	685.3457	2	32.25	2.4E6	130	142	Carbamidomethylation
			Bnigro-SVSP-7	L.PSNPPSVGSVC(+57.02)R.V	N	74.68	1255.5979	12	0.5	628.8033	2	27.57	4.16E6	131	142	Carbamidomethylation
			Bnigro-SVSP-7	L.IIGGDEC(+57.02)NIN(+.98)EHR.F	N	74.26	1526.6783	13	4.0	509.8995	3	28.06	6.24E7	25	37	Carbamidomethylation; Deamidation (NQ)
			Bnigro-SVSP-7	K.WDKDIM(+15.99)LIR.L	N	73.04	1204.6274	9	-0.3	603.3177	2	37.24	2.5E7	106	114	Oxidation (M)
			Bnigro-SVSP-7	N.LLDYEVC(+57.02)R.A	N	72.17	1066.5117	8	1.9	534.2614	2	32.99	1.93E7	167	174	Carbamidomethylation
			Bnigro-SVSP-7	G.GDEC(+57.02)NINEHR.F	N	71.07	1242.5048	10	1.2	622.2572	2	21.38	1.58E7	28	37	Carbamidomethylation
			Bnigro-SVSP-7	E.C(+57.02)NINEHR.F	N	69.08	941.4138	7	-1.0	471.7113	2	20.63	1.79E6	31	37	Carbamidomethylation
			Bnigro-SVSP-7	Y.TKWDKDIMLIR.L	N	68.54	1417.7751	11	1.3	473.5972	3	37.50	8.09E5	104	114
			Bnigro-SVSP-7	R.AAYPELPAK.R	Y	66.45	958.5123	9	2.3	480.2621	2	32.15	2.08E6	175	183
			Bnigro-SVSP-7	G.DEC(+57.02)NINEHR.F	N	65.59	1185.4833	9	0.8	593.7463	2	21.57	4.58E6	29	37	Carbamidomethylation
			Bnigro-SVSP-7	D.EC(+57.02)NINEHR.F	N	63.91	1070.4563	8	0.3	536.2328	2	20.63	4.26E7	30	37	Carbamidomethylation
			Bnigro-SVSP-7	W.DKDIMLIR.L	N	63.61	1002.5532	8	0.4	502.2815	2	33.70	1.47E7	107	114
			Bnigro-SVSP-7	D.KDIM(+15.99)LIR.L	N	41.91	903.5212	7	-0.1	452.7655	2	27.46	1.25E7	108	114	Oxidation (M)
			Bnigro-SVSP-7	P.PSVGSVC(+57.02)R.V	N	33.71	860.4174	8	0.9	431.2142	2	24.61	1.72E5	135	142	Carbamidomethylation
			Bnubes-SVSP-7	E.LIIGGDEC(+57.02)NINEHR.F	N	111.02	1638.7783	14	0.9	820.3929	2	32.39	1.34E8	24	37	Carbamidomethylation
			Bnubes-SVSP-7	L.IIGGDEC(+57.02)NINEHR.F	N	108.73	1525.6943	13	1.2	763.8514	2	27.03	1.44E10	25	37	Carbamidomethylation
			Bnubes-SVSP-7	S.ELIIGGDEC(+57.02)NINEHR.F	N	99.58	1767.8209	15	-0.3	884.9130	2	33.85	8.78E7	23	37	Carbamidomethylation
			Bnubes-SVSP-7	I.IGGDEC(+57.02)NINEHR.F	N	93.50	1412.6102	12	0.3	707.3090	2	27.03	5.56E7	26	37	Carbamidomethylation
			Bnubes-SVSP-7	L.SLPSNPPSVGSVC(+57.02)R.V	N	87.18	1455.7140	14	3.3	728.8630	2	33.05	2.72E8	129	142	Carbamidomethylation
			Bnubes-SVSP-7	I.GGDEC(+57.02)NINEHR.F	N	84.76	1299.5262	11	0.4	650.7673	2	27.03	4.21E7	27	37	Carbamidomethylation
			Bnubes-SVSP-7	L.IIGGDEC(+57.02)N(+.98)INEHR.F	N	82.38	1526.6783	13	4.1	764.3456	2	28.04	5.58E8	25	37	Carbamidomethylation; Deamidation (NQ)
			Bnubes-SVSP-7	N.PPSVGSVC(+57.02)R.V	N	79.29	957.4702	9	0.3	479.7401	2	26.26	30000000	134	142	Carbamidomethylation
			Bnubes-SVSP-7	S.LPSNPPSVGSVC(+57.02)R.V	N	77.07	1368.6820	13	1.4	685.3457	2	32.25	2.4E6	130	142	Carbamidomethylation
			Bnubes-SVSP-7	L.PSNPPSVGSVC(+57.02)R.V	N	74.68	1255.5979	12	0.5	628.8033	2	27.57	4.16E6	131	142	Carbamidomethylation
			Bnubes-SVSP-7	L.IIGGDEC(+57.02)NIN(+.98)EHR.F	N	74.26	1526.6783	13	4.0	509.8995	3	28.06	6.24E7	25	37	Carbamidomethylation; Deamidation (NQ)
			Bnubes-SVSP-7	K.WDKDIM(+15.99)LIR.L	N	73.04	1204.6274	9	-0.3	603.3177	2	37.24	2.5E7	106	114	Oxidation (M)
			Bnubes-SVSP-7	N.ILDYEVC(+57.02)R.A	N	72.17	1066.5117	8	1.9	534.2614	2	32.99	1.93E7	167	174	Carbamidomethylation
			Bnubes-SVSP-7	G.GDEC(+57.02)NINEHR.F	N	71.07	1242.5048	10	1.2	622.2572	2	21.38	1.58E7	28	37	Carbamidomethylation
			Bnubes-SVSP-7	E.C(+57.02)NINEHR.F	N	69.08	941.4138	7	-1.0	471.7113	2	20.63	1.79E6	31	37	Carbamidomethylation
			Bnubes-SVSP-7	Y.TKWDKDIMLIR.L	N	68.54	1417.7751	11	1.3	473.5972	3	37.50	8.09E5	104	114
			Bnubes-SVSP-7	R.AAYPELPAK.R	Y	66.45	958.5123	9	2.3	480.2621	2	32.15	2.08E6	175	183
			Bnubes-SVSP-7	G.DEC(+57.02)NINEHR.F	N	65.59	1185.4833	9	0.8	593.7463	2	21.57	4.58E6	29	37	Carbamidomethylation
			Bnubes-SVSP-7	D.EC(+57.02)NINEHR.F	N	63.91	1070.4563	8	0.3	536.2328	2	20.63	4.26E7	30	37	Carbamidomethylation
			Bnubes-SVSP-7	W.DKDIMLIR.L	N	63.61	1002.5532	8	0.4	502.2815	2	33.70	1.47E7	107	114
			Bnubes-SVSP-7	D.KDIM(+15.99)LIR.L	N	41.91	903.5212	7	-0.1	452.7655	2	27.46	1.25E7	108	114	Oxidation (M)
			Bnubes-SVSP-7	P.PSVGSVC(+57.02)R.V	N	33.71	860.4174	8	0.9	431.2142	2	24.61	1.72E5	135	142	Carbamidomethylation
			Bnigro-SVSP-9	R.IM(+15.99)GWGTISSTK.E	N	90.52	1195.5907	11	0.9	598.8001	2	36.20	6.67E9	144	154	Oxidation (M)
			Bnigro-SVSP-9	K.EKFFC(+57.02)LSSK.T	N	79.47	1144.5586	9	2.1	573.2849	2	33.58	1.68E8	94	102	Carbamidomethylation
			Bnigro-SVSP-9	K.FFC(+57.02)LSSK.T	N	73.60	887.4211	7	2.3	444.7166	2	36.66	8.88E8	96	102	Carbamidomethylation
			Bnigro-SVSP-9	E.WDKDIM(+15.99)LIR.L	N	73.04	1204.6274	9	-0.3	603.3177	2	37.24	2.5E7	107	115	Oxidation (M)
			Bnigro-SVSP-9	C.RIM(+15.99)GWGTISSTK.E	N	70.12	1351.6918	12	1.3	451.5695	3	31.29	3.12E6	143	154	Oxidation (M)
			Bnigro-SVSP-9	P.C(+57.02)NINEHR.S	N	69.08	941.4138	7	-1.0	471.7113	2	20.63	1.79E6	31	37	Carbamidomethylation
			Bnigro-SVSP-9	I.MGWGTISSTK.E	N	66.42	1066.5117	10	-0.5	534.2601	2	36.26	4.01E6	145	154
			Bnigro-SVSP-9	W.DKDIMLIR.L	N	63.61	1002.5532	8	0.4	502.2815	2	33.70	1.47E7	108	115
			Bnigro-SVSP-9	I.M(+15.99)GWGTISSTK.E	N	60.68	1082.5066	10	0.2	542.2579	2	31.65	2.58E6	145	154	Oxidation (M)
			Bnigro-SVSP-9	D.KDIM(+15.99)LIR.L	N	41.91	903.5212	7	-0.1	452.7655	2	27.46	1.25E7	109	115	Oxidation (M)
			Bnigro-SVSP-9	R.IMGWGTISSTK.E	N	39.99	1179.5958	11	-13.1	590.7944	2	29.68	8.97E5	144	154
			Bnigro-SVSP-9	R.DPKEKFFC(+57.02)LSSK.T	Y	38.36	1484.7333	12	2.5	495.9171	3	33.66	2.1E5	91	102	Carbamidomethylation
		14A	Bnubes-SVSP-8	L.IIGGDEC(+57.02)NINEHR.F	N	103.24	1525.6943	13	0.2	763.8511	2	27.58	6.86E7	25	37	Carbamidomethylation
			Bnubes-SVSP-8	R.SRTLC(+57.02)AGVLEGGIDTC(+57.02)NR.D	N	102.83	1977.9360	18	2.7	660.3181	3	36.60	9.61E7	187	204	Carbamidomethylation
			Bnubes-SVSP-8	S.ELIIGGDEC(+57.02)NINEHR.F	N	102.82	1767.8209	15	2.4	590.2797	3	33.84	3.7E6	23	37	Carbamidomethylation
			Bnubes-SVSP-8	K.NVKFDDEQRRYPK.E	N	97.32	1693.8535	13	1.5	565.6234	3	27.03	2.74E7	83	95
			Bnubes-SVSP-8	E.LIIGGDEC(+57.02)NINEHR.F	N	94.84	1638.7783	14	1.1	547.2648	3	32.43	2.89E6	24	37	Carbamidomethylation
			Bnubes-SVSP-8	R.DPC(+57.02)GQPREPALYTK.V	Y	94.42	1630.7773	14	1.0	544.5978	3	28.40	1.54E7	225	238	Carbamidomethylation
			Bnubes-SVSP-8	T.TTSPQETLPDVPR.C	Y	90.41	1439.7256	13	1.7	720.8680	2	34.59	2.03E6	152	164
			Bnubes-SVSP-8	K.NVKFDDEQR.R	N	89.25	1149.5414	9	1.3	575.7761	2	27.00	4.5E6	83	91
			Bnubes-SVSP-8	R.FLVALYHSM(+15.99)SK.T	Y	88.57	1310.6693	11	0.6	656.3394	2	36.55	8.28E7	38	48	Oxidation (M)
			Bnubes-SVSP-8	R.GVFPTLPERSR.T	N	84.76	1257.6829	11	1.1	629.8466	2	34.89	1.58E8	178	188
			Bnubes-SVSP-8	L.SLPSSPPSVGSVC(+57.02)R.V	N	83.90	1428.7031	14	0.9	715.3563	2	33.58	1.65E7	132	145	Carbamidomethylation
			Bnubes-SVSP-8	K.NVKFDDEQRR.Y	N	83.65	1305.6426	10	0.7	436.2198	3	22.92	1.17E7	83	92
			Bnubes-SVSP-8	R.EPALYTK.V	N	80.43	820.4330	7	-0.5	411.2217	2	27.71	7.84E7	232	238
			Bnubes-SVSP-8	K.FDDEQRRYPK.E	N	79.12	1352.6472	10	0.1	451.8877	3	23.34	5.17E7	86	95
			Bnubes-SVSP-8	G.TTTSPQETLPDVPR.C	Y	77.96	1540.7733	14	1.7	771.3917	2	34.78	1.26E6	151	164
			Bnubes-SVSP-8	K.FDDEQRR.Y	N	76.90	964.4362	7	1.0	483.2237	2	26.59	9.13E6	86	92
			Bnubes-SVSP-8	I.IGGDEC(+57.02)NINEHR.F	N	75.65	1412.6102	12	1.6	471.8760	3	27.00	3.54E5	26	37	Carbamidomethylation
			Bnubes-SVSP-8	L.VALYHSM(+15.99)SK.T	Y	75.00	1050.5168	9	-2.1	526.2622	2	36.52	3.68E5	40	48	Oxidation (M)
			Bnubes-SVSP-8	W.GTTTSPQETLPDVPR.C	Y	73.08	1597.7947	15	1.5	799.9022	2	34.86	8.27E6	150	164
			Bnubes-SVSP-8	R.WDKDIM(+15.99)LIR.L	N	70.05	1204.6274	9	0.4	603.3185	2	37.22	1.75E8	109	117	Oxidation (M)
			Bnubes-SVSP-8	W.DKDIM(+15.99)LIR.L	N	67.18	1018.5481	8	0.1	510.2791	2	29.57	1.18E6	110	117	Oxidation (M)
			Bnubes-SVSP-8	R.LFM(+15.99)YIKLGM(+15.99)HNK.N	Y	65.96	1525.7786	12	0.3	509.5980	3	33.21	6.2E5	71	82	Oxidation (M)
			Bnubes-SVSP-8	D.PC(+57.02)GQPREPALYTK.V	Y	63.91	1515.7504	13	4.5	506.2574	3	27.60	5.93E5	226	238	Carbamidomethylation
			Bnubes-SVSP-8	R.DPC(+57.02)GQPR.E	Y	62.77	828.3548	7	0.2	415.1829	2	21.10	8.17E5	225	231	Carbamidomethylation
			Bnubes-SVSP-8	F.PTLPERSR.T	N	62.67	954.5247	8	1.8	478.2683	2	34.89	3.2E6	181	188
			Bnubes-SVSP-8	V.FPTLPERSR.T	N	58.32	1101.5930	9	0.9	551.8018	2	34.89	2.69E6	180	188
			Bnubes-SVSP-8	G.IVFWGRDPC(+57.02)GQPR.E	Y	55.09	1586.7776	13	0.3	529.9309	3	37.24	1.11E6	219	231	Carbamidomethylation
			Bnubes-SVSP-8	R.YPKEKYFFR.C	N	53.99	1276.6604	9	1.4	426.5594	3	30.37	1.8E6	93	101
			Bnubes-SVSP-8	A.GVLEGGIDTC(+57.02)NR.D	N	52.72	1289.6034	12	0.9	645.8066	2	32.77	5.9E5	193	204	Carbamidomethylation
			Bnubes-SVSP-8	R.SRTLC(+57.02)AGVLEGGIDTC(+57.02)NRD.S	N	51.75	2092.9629	19	1.2	698.6592	3	36.81	3.7E5	187	205	Carbamidomethylation
			Bnubes-SVSP-8	K.FDDEQRRYPKEK.Y	N	50.29	1609.7848	12	0.3	403.4518	4	26.68	3.21E7	86	97
			Bnubes-SVSP-8	F.WGRDPC(+57.02)GQPR.E	Y	49.72	1227.5566	10	0.2	410.1910	3	27.03	6.5E5	222	231	Carbamidomethylation
			Bnubes-SVSP-8	F.DDEQRRYPK.E	N	42.00	1205.5789	9	0.1	402.8651	3	23.33	5.66E6	87	95
			Bnubes-SVSP-8	K.N(+.98)VKFDDEQRR.Y	N	41.19	1306.6266	10	-7.2	436.5444	3	26.87	4.63E3	83	92	Deamidation (NQ)
			Bnubes-SVSP-8	G.VFPTLPER.S	N	39.14	957.5283	8	0.9	479.7697	2	37.44	2.71E5	179	186
			Bnubes-SVSP-8	I.GGDEC(+57.02)NINEHR.F	N	33.77	1299.5262	11	-0.1	434.1807	3	22.25	1.12E4	27	37	Carbamidomethylation
			Bnubes-SVSP-8	T.SPQETLPDVPR.C	Y	33.71	1237.6302	11	1.0	619.8202	2	33.84	2.79E5	154	164
			Bnubes-SVMPIII-5	R.APISEC(+57.02)DPAEHC(+57.02)TGQSSEC(+57.02)PADVFHK.N	Y	109.33	2928.2112	26	6.7	733.0616	4	33.23	1.14E8	462	487	Carbamidomethylation
			Bnubes-SVMPIII-5	K.M(+15.99)FYSNEDEHNGMVLPGTK.C	N	98.09	2083.8979	18	2.5	695.6385	3	36.45	1.92E7	574	591	Oxidation (M)
			Bnubes-SVMPIII-5	K.MFYSNEDEHNGMVLPGTK.C	N	90.21	2067.9031	18	1.7	690.3063	3	37.84	3.03E7	574	591
			Bnubes-SVMPIII-5	K.EGTEC(+57.02)RAPISEC(+57.02)DPAEHC(+57.02)TGQSSEC(+57.02)PADVFHK.N	Y	86.97	3660.4973	32	2.3	916.1295	4	32.91	1.46E8	456	487	Carbamidomethylation
			Bnubes-SVMPIII-5	K.DNSPGQNIPC(+57.02)K.M	N	86.59	1228.5507	11	-0.2	615.2797	2	27.44	4.78E6	563	573	Carbamidomethylation
			Bnubes-SVMPIII-5	K.KGNYYGYC(+57.02)R.K	N	85.78	1179.5131	9	2.2	590.7625	2	27.22	2.56E6	532	540	Carbamidomethylation
			Bnubes-SVMPIII-5	K.C(+57.02)AEGKVC(+57.02)SN(+.98)GHC(+57.02)VDVATAY	N	83.70	2097.8555	19	2.5	700.2910	3	32.56	2.21E7	592	610	Carbamidomethylation; Deamidation (NQ)
			Bnubes-SVMPIII-5	K.MFYSNEDEHNGM(+15.99)VLPGTK.C	N	83.68	2083.8979	18	2.6	695.6386	3	34.00	8.89E7	574	591	Oxidation (M)
			Bnubes-SVMPIII-5	K.KIPC(+57.02)APEDVKC(+57.02)GR.L	N	82.93	1528.7490	13	2.3	510.5891	3	27.16	9.24E6	546	558	Carbamidomethylation
			Bnubes-SVMPIII-5	K.IPC(+57.02)APEDVKC(+57.02)GR.L	N	81.25	1400.6541	12	0.7	467.8902	3	27.52	7.83E6	547	558	Carbamidomethylation
			Bnubes-SVMPIII-5	K.C(+57.02)AEGKVC(+57.02)SNGHC(+57.02)VDVATAY	N	80.86	2096.8713	19	2.6	699.9630	3	29.82	6.64E7	592	610	Carbamidomethylation
			Bnubes-SVMPIII-5	K.SGSQC(+57.02)GHGDC(+57.02)C(+57.02)EQC(+57.02)K.F	N	79.38	1768.6022	15	0.3	590.5388	3	20.68	2.03E6	438	452	Carbamidomethylation
			Bnubes-SVMPIII-5	D.PAEHC(+57.02)TGQSSEC(+57.02)PADVFHK.N	Y	77.86	2155.9050	19	1.8	539.9821	4	27.71	2.06E6	469	487	Carbamidomethylation
			Bnubes-SVMPIII-5	N.GDTIGLAYVGSM(+15.99)C(+57.02)DPKR.S	N	77.64	1854.8604	17	0.9	619.2918	3	35.00	4.3E6	297	313	Oxidation (M); Carbamidomethylation
			Bnubes-SVMPIII-5	K.GNYYGYC(+57.02)RK.E	N	77.25	1179.5131	9	2.2	590.7625	2	27.22	2.56E6	533	541	Carbamidomethylation
			Bnubes-SVMPIII-5	K.ENGKKIPC(+57.02)APEDVKC(+57.02)GR.L	N	77.20	1956.9509	17	1.5	490.2435	4	26.95	2.6E6	542	558	Carbamidomethylation
			Bnubes-SVMPIII-5	R.LYC(+57.02)KDNSPGQNIPC(+57.02)K.M	N	76.00	1792.8236	15	2.2	598.6138	3	27.44	2.1E7	559	573	Carbamidomethylation
			Bnubes-SVMPIII-5	G.LAYVGSMC(+57.02)DPKR.S	N	75.12	1395.6638	12	1.6	466.2272	3	30.19	2.02E6	302	313	Carbamidomethylation
			Bnubes-SVMPIII-5	K.DNSPGQNIPC(+57.02)KM(+15.99)FYSNEDEHNGMVLPGTK.C	N	70.45	3294.4380	29	0.5	824.6135	4	37.87	3.38E6	563	591	Carbamidomethylation; Oxidation (M)
			Bnubes-SVMPIII-5	R.LYC(+57.02)KDNSPGQNIPC(+57.02)KM(+15.99)FYSNEDEHNGMVLPGTK.C	N	69.64	3858.7109	33	-0.2	965.6805	4	36.89	6.6E6	559	591	Carbamidomethylation; Oxidation (M)
			Bnubes-SVMPIII-5	R.LYC(+57.02)KDNSPGQNIPC(+57.02)KM(+15.99)FYSNEDEHNGM(+15.99)VLPGTK.C	N	69.45	3874.7058	33	1.9	969.6812	4	33.71	2.43E7	559	591	Carbamidomethylation; Oxidation (M)
			Bnubes-SVMPIII-5	K.M(+15.99)FYSNEDEHNGM(+15.99)VLPGTK.C	N	68.86	2099.8928	18	3.0	700.9705	3	32.18	6.12E7	574	591	Oxidation (M)
			Bnubes-SVMPIII-5	K.KIPC(+57.02)APEDVK.C	N	67.85	1155.5957	10	0.2	578.8026	2	27.44	5.37E6	546	555	Carbamidomethylation
			Bnubes-SVMPIII-5	K.VC(+57.02)SNGHC(+57.02)VDVATAY	N	67.64	1551.6447	14	3.7	776.8290	2	32.29	1.06E8	597	610	Carbamidomethylation
			Bnubes-SVMPIII-5	G.LAYVGSM(+15.99)C(+57.02)DPKR.S	N	67.26	1411.6588	12	0.2	471.5582	3	27.44	4.62E5	302	313	Oxidation (M); Carbamidomethylation
			Bnubes-SVMPIII-5	K.GNYYGYC(+57.02)R.K	N	67.17	1051.4181	8	0.7	526.7143	2	28.43	9.64E6	533	540	Carbamidomethylation
			Bnubes-SVMPIII-5	K.EGTEC(+57.02)RAPISEC(+57.02)DPAEHC(+57.02)TGQ(+.98)SSEC(+57.02)PADVFHK.N	Y	67.11	3661.4814	32	8.1	733.3062	5	33.55	2.53E6	456	487	Carbamidomethylation; Deamidation (NQ)
			Bnubes-SVMPIII-5	K.IPC(+57.02)APEDVK.C	N	66.58	1027.5009	9	2.1	514.7565	2	28.21	5.59E6	547	555	Carbamidomethylation
			Bnubes-SVMPIII-5	K.M(+15.99)FYSNEDEHN(+.98)GM(+15.99)VLPGTK.C	N	66.45	2100.8770	18	1.0	701.2971	3	33.25	9.66E6	574	591	Oxidation (M); Deamidation (NQ)
			Bnubes-SVMPIII-5	K.SGSQC(+57.02)GHGDC(+57.02)C(+57.02)EQC(+57.02)KFM(+15.99)K.E	N	66.43	2190.8010	18	1.2	548.7057	4	22.44	5.54E6	438	455	Carbamidomethylation; Oxidation (M)
			Bnubes-SVMPIII-5	D.TIGLAYVGSM(+15.99)C(+57.02)DPKR.S	N	66.00	1682.8120	15	1.4	561.9429	3	33.58	2.44E6	299	313	Oxidation (M); Carbamidomethylation
			Bnubes-SVMPIII-5	K.MFYSNEDEHN(+.98)GM(+15.99)VLPGTK.C	N	62.01	2084.8818	18	1.4	695.9657	3	36.62	2.12E6	574	591	Deamidation (NQ); Oxidation (M)
			Bnubes-SVMPIII-5	A.PEDVKC(+57.02)GR.L	N	61.76	959.4495	8	0.8	480.7302	2	27.16	1.16E5	551	558	Carbamidomethylation
			Bnubes-SVMPIII-5	K.M(+15.99)FYSNEDEHN(+.98)GMVLPGTK.C	N	61.73	2084.8818	18	-0.2	695.9646	3	37.30	3.14E6	574	591	Oxidation (M); Deamidation (NQ)
			Bnubes-SVMPIII-5	K.SGSQC(+57.02)GHGDC(+57.02)C(+57.02)EQC(+57.02)KFMK.E	N	61.64	2174.8062	18	1.4	544.7071	4	26.98	5.06E6	438	455	Carbamidomethylation
			Bnubes-SVMPIII-5	R.KTDLLTR.K	N	61.37	845.4971	7	0.4	423.7541	2	26.80	1.61E7	275	281
			Bnubes-SVMPIII-5	K.VC(+57.02)SN(+.98)GHC(+57.02)VDVATAY	N	60.94	1552.6287	14	1.0	777.3188	2	33.23	3.13E7	597	610	Carbamidomethylation; Deamidation (NQ)
			Bnubes-SVMPIII-5	K.DNSPGQNIPC(+57.02)KM(+15.99)FYSNEDEHNGM(+15.99)VLPGTK.C	N	60.93	3310.4329	29	2.5	828.6138	4	36.33	1.87E7	563	591	Carbamidomethylation; Oxidation (M)
			Bnubes-SVMPIII-5	K.ENGKKIPC(+57.02)APEDVK.C	N	59.63	1583.7977	14	0.9	528.9379	3	27.05	1.68E6	542	555	Carbamidomethylation
			Bnubes-SVMPIII-5	R.KENGKKIPC(+57.02)APEDVK.C	N	58.47	1711.8927	15	0.1	571.6356	3	22.93	7.85E5	541	555	Carbamidomethylation
			Bnubes-SVMPIII-5	N.ELLEVGEEC(+57.02)DC(+57.02)GSPENC(+57.02)QNEC(+57.02)C(+57.02)DAAAC(+57.02)K.L	N	57.23	3303.2190	28	1.6	1102.0770	3	37.52	1.84E6	408	435	Carbamidomethylation
			Bnubes-SVMPIII-5	R.KEN(+.98)GKKIPC(+57.02)APEDVK.C	N	54.04	1712.8767	15	0.5	571.9639	3	26.97	3.86E5	541	555	Deamidation (NQ); Carbamidomethylation
			Bnubes-SVMPIII-5	K.FM(+15.99)KEGTEC(+57.02)R.A	N	52.14	1172.4954	9	1.2	587.2530	2	21.36	2.23E5	453	461	Oxidation (M); Carbamidomethylation
			Bnubes-SVMPIII-5	K.MFYSNEDEHNGM(+15.99)VLPGTKC(+57.02)AEGK.V	N	51.00	2629.1248	23	0.8	658.2860	4	32.29	1.6E6	574	596	Oxidation (M); Carbamidomethylation
			Bnubes-SVMPIII-5	R.LYC(+57.02)KDNSPGQ(+.98)NIPC(+57.02)KM(+15.99)FYSNEDEHNGM(+15.99)VLPGTK.C	N	49.37	3875.6899	33	3.9	969.9291	4	34.53	0	559	591	Carbamidomethylation; Deamidation (NQ); Oxidation (M)
			Bnubes-SVMPIII-5	K.LKSGSQC(+57.02)GHGDC(+57.02)C(+57.02)EQC(+57.02)K.F	N	47.82	2009.7812	17	0.1	670.9314	3	20.76	4.91E5	436	452	Carbamidomethylation
			Bnubes-SVMPIII-5	L.NSFAEWR.K	N	47.03	908.4141	7	1.3	455.2128	2	34.89	9.34E5	268	274
			Bnubes-SVMPIII-5	K.EN(+.98)GKKIPC(+57.02)APEDVK.C	N	46.80	1584.7817	14	1.2	529.2661	3	27.38	3.68E5	542	555	Deamidation (NQ); Carbamidomethylation
			Bnubes-SVMPIII-5	R.LYC(+57.02)KDNSPGQNIPC(+57.02)KMFYSNEDEHNGM(+15.99)VLPGTK.C	N	46.58	3858.7109	33	-0.2	965.6805	4	36.89	4.85E6	559	591	Carbamidomethylation; Oxidation (M)
			Bnubes-SVMPIII-5	K.SGSQC(+57.02)GHGDC(+57.02)C(+57.02)EQC(+57.02)KFM(+15.99)KEGTEC(+57.02)R.A	N	46.49	2923.0872	24	-0.5	731.7754	4	23.00	9.23E5	438	461	Carbamidomethylation; Oxidation (M)
			Bnubes-SVMPIII-5	K.EN(+.98)GKKIPC(+57.02)APEDVKC(+57.02)GR.L	N	44.93	1957.9349	17	2.3	490.4899	4	27.16	8.1E5	542	558	Deamidation (NQ); Carbamidomethylation
			Bnubes-SVMPIII-5	K.DNSPGQNIPC(+57.02)KM(+15.99)FYSNEDEHN(+.98)GM(+15.99)VLPGTK.C	N	41.57	3311.4170	29	0.9	828.8585	4	36.94	1.16E6	563	591	Carbamidomethylation; Oxidation (M); Deamidation (NQ)
			Bnubes-SVMPIII-5	K.FMKEGTEC(+57.02)R.A	N	40.14	1156.5005	9	1.1	579.2556	2	22.72	1.98E5	453	461	Carbamidomethylation
			Bnubes-SVMPIII-5	K.M(+15.99)FYSNEDEHNGM(+15.99)VLPGTKC(+57.02)AEGK.V	N	39.78	2645.1196	23	-0.7	662.2837	4	28.99	1.35E6	574	596	Oxidation (M); Carbamidomethylation
			Bnubes-SVMPIII-5	K.SGSQC(+57.02)GHGDC(+57.02)C(+57.02)EQC(+57.02)KFMKEGTEC(+57.02)R.A	N	39.10	2907.0920	24	1.4	727.7780	4	27.15	1.57E5	438	461	Carbamidomethylation
			Bnubes-SVMPIII-5	A.EWRKTDLLTR.K	N	37.80	1316.7201	10	0.1	439.9120	3	28.76	9.12E5	272	281
			Bnubes-SVMPIII-5	K.FMKEGTEC(+57.02)RAPISEC(+57.02)D.P	N	37.60	1928.8066	16	0.0	643.9399	3	28.88	7.5E5	453	468	Carbamidomethylation
			Bnubes-SVMPIII-5	K.FMKEGTEC(+57.02)RAPISEC(+57.02)DPAEHC(+57.02)TGQSSEC(+57.02)PADVFHK.N	Y	33.90	4066.7012	35	-0.2	1017.6777	4	33.09	1.27E6	453	487	Carbamidomethylation
			Bnubes-SVSP-7	R.YM(+15.99)HIYLGVHNLSVKYDDEQR.R	Y	108.42	2495.1902	20	-0.6	624.8016	4	36.68	900000	69	88	Oxidation (M)
			Bnubes-SVSP-7	L.IIGGDEC(+57.02)NINEHR.F	N	103.24	1525.6943	13	0.2	763.8511	2	27.58	6.86E7	25	37	Carbamidomethylation
			Bnubes-SVSP-7	S.ELIIGGDEC(+57.02)NINEHR.F	N	102.82	1767.8209	15	2.4	590.2797	3	33.84	3.7E6	23	37	Carbamidomethylation
			Bnubes-SVSP-7	R.YM(+15.99)HIYLGVHNLSVK.Y	Y	96.80	1688.8708	14	0.5	423.2233	4	34.59	5.02E6	69	82	Oxidation (M)
			Bnubes-SVSP-7	E.LIIGGDEC(+57.02)NINEHR.F	N	94.84	1638.7783	14	1.1	547.2648	3	32.43	2.89E6	24	37	Carbamidomethylation
			Bnubes-SVSP-7	R.AAYPELPAK.R	Y	91.93	958.5123	9	0.8	480.2616	2	32.10	5.5E7	175	183
			Bnubes-SVSP-7	R.KTLC(+57.02)AGILEGSK.D	Y	84.49	1275.6857	12	0.3	638.8474	2	30.27	3.08E6	185	196	Carbamidomethylation
			Bnubes-SVSP-7	K.TLC(+57.02)AGILEGSK.D	Y	84.39	1147.5907	11	0.2	574.8001	2	36.57	9.95E6	186	196	Carbamidomethylation
			Bnubes-SVSP-7	K.YFC(+57.02)LSSR.N	Y	78.58	931.4222	7	0.7	466.7166	2	33.76	1.09E7	95	101	Carbamidomethylation
			Bnubes-SVSP-7	I.IGGDEC(+57.02)NINEHR.F	N	75.65	1412.6102	12	1.6	471.8760	3	27.00	3.54E5	26	37	Carbamidomethylation
			Bnubes-SVSP-7	R.AAYPELPAKR.K	Y	73.31	1114.6134	10	1.0	558.3120	2	27.99	5.79E5	175	184
			Bnubes-SVSP-7	K.WDKDIM(+15.99)LIR.L	N	70.05	1204.6274	9	0.4	603.3185	2	37.22	1.75E8	106	114	Oxidation (M)
			Bnubes-SVSP-7	R.EPGLYTK.V	N	68.74	806.4174	7	0.4	404.2143	2	27.63	4.94E6	229	235
			Bnubes-SVSP-7	W.DKDIM(+15.99)LIR.L	N	67.18	1018.5481	8	0.1	510.2791	2	29.57	1.18E6	107	114	Oxidation (M)
			Bnubes-SVSP-7	L.SLPSNPPSVGSVC(+57.02)R.V	N	66.80	1455.7140	14	3.9	728.8638	2	32.99	3.41E6	129	142	Carbamidomethylation
			Bnubes-SVSP-7	K.YDDEQRRFPK.K	Y	63.93	1352.6472	10	0.4	451.8878	3	26.84	5.23E6	83	92
			Bnubes-SVSP-7	R.NSAHITPL.S	Y	57.23	851.4501	8	0.1	426.7304	2	29.60	3.62E5	121	128
			Bnubes-SVSP-7	A.YPELPAKR.K	Y	41.56	972.5392	8	1.4	487.2753	2	27.99	9.51E4	177	184
			Bnubes-SVSP-7	R.AAYPELPAKRK.T	Y	37.46	1242.7084	11	-0.5	415.2413	3	27.13	2.86E5	175	185
			Bnubes-SVSP-7	K.KYFC(+57.02)LSSR.N	Y	34.31	1059.5171	8	0.7	530.7638	2	28.99	6.67E4	94	101	Carbamidomethylation
			Bnubes-SVSP-7	I.GGDEC(+57.02)NINEHR.F	N	33.77	1299.5262	11	-0.1	434.1807	3	22.25	1.12E4	27	37	Carbamidomethylation
			Bnigro-SVSP-7	R.YM(+15.99)HIYLGVHNLSVKYDDEQR.R	Y	108.42	2495.1902	20	-0.6	624.8016	4	36.68	900000	69	88	Oxidation (M)
			Bnigro-SVSP-7	L.IIGGDEC(+57.02)NINEHR.F	N	103.24	1525.6943	13	0.2	763.8511	2	27.58	6.86E7	25	37	Carbamidomethylation
			Bnigro-SVSP-7	S.ELIIGGDEC(+57.02)NINEHR.F	N	102.82	1767.8209	15	2.4	590.2797	3	33.84	3.7E6	23	37	Carbamidomethylation
			Bnigro-SVSP-7	R.YM(+15.99)HIYLGVHNLSVK.Y	Y	96.80	1688.8708	14	0.5	423.2233	4	34.59	5.02E6	69	82	Oxidation (M)
			Bnigro-SVSP-7	E.LIIGGDEC(+57.02)NINEHR.F	N	94.84	1638.7783	14	1.1	547.2648	3	32.43	2.89E6	24	37	Carbamidomethylation
			Bnigro-SVSP-7	R.AAYPELPAK.R	Y	91.93	958.5123	9	0.8	480.2616	2	32.10	5.5E7	175	183
			Bnigro-SVSP-7	R.KTLC(+57.02)AGILEGSK.D	Y	84.49	1275.6857	12	0.3	638.8474	2	30.27	3.08E6	185	196	Carbamidomethylation
			Bnigro-SVSP-7	K.TLC(+57.02)AGILEGSK.D	Y	84.39	1147.5907	11	0.2	574.8001	2	36.57	9.95E6	186	196	Carbamidomethylation
			Bnigro-SVSP-7	K.YFC(+57.02)LSSR.N	Y	78.58	931.4222	7	0.7	466.7166	2	33.76	1.09E7	95	101	Carbamidomethylation
			Bnigro-SVSP-7	I.IGGDEC(+57.02)NINEHR.F	N	75.65	1412.6102	12	1.6	471.8760	3	27.00	3.54E5	26	37	Carbamidomethylation
			Bnigro-SVSP-7	R.AAYPELPAKR.K	Y	73.31	1114.6134	10	1.0	558.3120	2	27.99	5.79E5	175	184
			Bnigro-SVSP-7	K.WDKDIM(+15.99)LIR.L	N	70.05	1204.6274	9	0.4	603.3185	2	37.22	1.75E8	106	114	Oxidation (M)
			Bnigro-SVSP-7	R.EPGLYTK.V	N	68.74	806.4174	7	0.4	404.2143	2	27.63	4.94E6	229	235
			Bnigro-SVSP-7	W.DKDIM(+15.99)LIR.L	N	67.18	1018.5481	8	0.1	510.2791	2	29.57	1.18E6	107	114	Oxidation (M)
			Bnigro-SVSP-7	L.SLPSNPPSVGSVC(+57.02)R.V	N	66.80	1455.7140	14	3.9	728.8638	2	32.99	3.41E6	129	142	Carbamidomethylation
			Bnigro-SVSP-7	K.YDDEQRRFPK.K	Y	63.93	1352.6472	10	0.4	451.8878	3	26.84	5.23E6	83	92
			Bnigro-SVSP-7	R.NSAHITPL.S	Y	57.23	851.4501	8	0.1	426.7304	2	29.60	3.62E5	121	128
			Bnigro-SVSP-7	A.YPELPAKR.K	Y	41.56	972.5392	8	1.4	487.2753	2	27.99	9.51E4	177	184
			Bnigro-SVSP-7	R.AAYPELPAKRK.T	Y	37.46	1242.7084	11	-0.5	415.2413	3	27.13	2.86E5	175	185
			Bnigro-SVSP-7	K.KYFC(+57.02)LSSR.N	Y	34.31	1059.5171	8	0.7	530.7638	2	28.99	6.67E4	94	101	Carbamidomethylation
			Bnigro-SVSP-7	I.GGDEC(+57.02)NINEHR.F	N	33.77	1299.5262	11	-0.1	434.1807	3	22.25	1.12E4	27	37	Carbamidomethylation
			Bnubes-SVSP-4	R.TAYPQYGLPATSR.T	Y	104.72	1423.7096	13	3.0	712.8610	2	36.52	1.76E8	175	187
			Bnubes-SVSP-4	L.IIGGDEC(+57.02)NINEHR.S	N	103.24	1525.6943	13	0.2	763.8511	2	27.58	6.86E7	25	37	Carbamidomethylation
			Bnubes-SVSP-4	S.ELIIGGDEC(+57.02)NINEHR.S	N	102.82	1767.8209	15	2.4	590.2797	3	33.84	3.7E6	23	37	Carbamidomethylation
			Bnubes-SVSP-4	E.LIIGGDEC(+57.02)NINEHR.S	N	94.84	1638.7783	14	1.1	547.2648	3	32.43	2.89E6	24	37	Carbamidomethylation
			Bnubes-SVSP-4	R.TLC(+57.02)AGILEGGK.D	N	89.28	1117.5801	11	1.8	559.7958	2	36.72	2.52E7	188	198	Carbamidomethylation
			Bnubes-SVSP-4	R.IMGWGTISSTK.V	Y	85.16	1179.5958	11	-0.5	590.8022	2	36.95	7.33E5	143	153
			Bnubes-SVSP-4	K.NVPNKDKQTR.V	N	82.37	1198.6418	10	1.5	400.5533	3	19.60	2.28E7	80	89
			Bnubes-SVSP-4	R.IM(+15.99)GWGTISSTK.V	Y	80.75	1195.5907	11	1.3	598.8007	2	35.00	6.14E7	143	153	Oxidation (M)
			Bnubes-SVSP-4	R.EPALYTK.V	N	80.43	820.4330	7	-0.5	411.2217	2	27.71	7.84E7	231	237
			Bnubes-SVSP-4	I.IGGDEC(+57.02)NINEHR.S	N	75.65	1412.6102	12	1.6	471.8760	3	27.00	3.54E5	26	37	Carbamidomethylation
			Bnubes-SVSP-4	S.RTLC(+57.02)AGILEGGK.D	N	75.39	1273.6813	12	-2.0	425.5649	3	31.72	5.15E5	187	198	Carbamidomethylation
			Bnubes-SVSP-4	K.WDKDIM(+15.99)LIR.L	N	70.05	1204.6274	9	0.4	603.3185	2	37.22	1.75E8	106	114	Oxidation (M)
			Bnubes-SVSP-4	W.DKDIM(+15.99)LIR.L	N	67.18	1018.5481	8	0.1	510.2791	2	29.57	1.18E6	107	114	Oxidation (M)
			Bnubes-SVSP-4	L.SLPSNPPSVGSVC(+57.02)R.I	N	66.80	1455.7140	14	3.9	728.8638	2	32.99	3.41E6	129	142	Carbamidomethylation
			Bnubes-SVSP-4	K.NVPNKDK.Q	N	64.85	813.4344	7	-0.3	407.7225	2	19.49	1.93E7	80	86
			Bnubes-SVSP-4	K.LQFGLHSK.N	N	58.18	928.5130	8	0.4	465.2618	2	28.93	8.15E6	72	79
			Bnubes-SVSP-4	K.M(+15.99)KLQFGLHSK.N	N	54.05	1203.6434	10	1.5	602.8271	2	27.60	8.32E6	70	79	Oxidation (M)
			Bnubes-SVSP-4	R.TAYPQ(+.98)YGLPATSR.T	Y	52.81	1424.6936	13	13.1	713.3602	2	6.67	1.67E5	175	187	Deamidation (NQ)
			Bnubes-SVSP-4	V.PNKDKQTR.V	N	49.55	985.5305	8	-1.2	493.7697	2	19.58	2.54E5	82	89
			Bnubes-SVSP-4	L.QFGLHSK.N	N	42.56	815.4290	7	-0.7	408.7196	2	28.93	6.18E5	73	79
			Bnubes-SVSP-4	I.GGDEC(+57.02)NINEHR.S	N	33.77	1299.5262	11	-0.1	434.1807	3	22.25	1.12E4	27	37	Carbamidomethylation
			Bnubes-SVSP-4	K.VNLPDVPHC(+57.02)AN.I	Y	33.10	1234.5764	11	1.1	618.2933	2	34.80	2.53E5	154	164	Carbamidomethylation
			Bnigro-SVSP-4	R.TAYPQYGLPATSR.T	Y	104.72	1423.7096	13	3.0	712.8610	2	36.52	1.76E8	175	187
			Bnigro-SVSP-4	L.IIGGDEC(+57.02)NINEHR.S	N	103.24	1525.6943	13	0.2	763.8511	2	27.58	6.86E7	25	37	Carbamidomethylation
			Bnigro-SVSP-4	S.ELIIGGDEC(+57.02)NINEHR.S	N	102.82	1767.8209	15	2.4	590.2797	3	33.84	3.7E6	23	37	Carbamidomethylation
			Bnigro-SVSP-4	E.LIIGGDEC(+57.02)NINEHR.S	N	94.84	1638.7783	14	1.1	547.2648	3	32.43	2.89E6	24	37	Carbamidomethylation
			Bnigro-SVSP-4	R.TLC(+57.02)AGILEGGK.D	N	89.28	1117.5801	11	1.8	559.7958	2	36.72	2.52E7	188	198	Carbamidomethylation
			Bnigro-SVSP-4	R.IMGWGTISSTK.V	Y	85.16	1179.5958	11	-0.5	590.8022	2	36.95	7.33E5	143	153
			Bnigro-SVSP-4	K.NVPNKDKQTR.V	N	82.37	1198.6418	10	1.5	400.5533	3	19.60	2.28E7	80	89
			Bnigro-SVSP-4	R.IM(+15.99)GWGTISSTK.V	Y	80.75	1195.5907	11	1.3	598.8007	2	35.00	6.14E7	143	153	Oxidation (M)
			Bnigro-SVSP-4	R.EPALYTK.V	N	80.43	820.4330	7	-0.5	411.2217	2	27.71	7.84E7	231	237
			Bnigro-SVSP-4	I.IGGDEC(+57.02)NINEHR.S	N	75.65	1412.6102	12	1.6	471.8760	3	27.00	3.54E5	26	37	Carbamidomethylation
			Bnigro-SVSP-4	S.RTLC(+57.02)AGILEGGK.D	N	75.39	1273.6813	12	-2.0	425.5649	3	31.72	5.15E5	187	198	Carbamidomethylation
			Bnigro-SVSP-4	K.WDKDIM(+15.99)LIR.L	N	70.05	1204.6274	9	0.4	603.3185	2	37.22	1.75E8	106	114	Oxidation (M)
			Bnigro-SVSP-4	W.DKDIM(+15.99)LIR.L	N	67.18	1018.5481	8	0.1	510.2791	2	29.57	1.18E6	107	114	Oxidation (M)
			Bnigro-SVSP-4	L.SLPSNPPSVGSVC(+57.02)R.I	N	66.80	1455.7140	14	3.9	728.8638	2	32.99	3.41E6	129	142	Carbamidomethylation
			Bnigro-SVSP-4	K.NVPNKDK.Q	N	64.85	813.4344	7	-0.3	407.7225	2	19.49	1.93E7	80	86
			Bnigro-SVSP-4	K.LQFGLHSK.N	N	58.18	928.5130	8	0.4	465.2618	2	28.93	8.15E6	72	79
			Bnigro-SVSP-4	K.M(+15.99)KLQFGLHSK.N	N	54.05	1203.6434	10	1.5	602.8271	2	27.60	8.32E6	70	79	Oxidation (M)
			Bnigro-SVSP-4	R.TAYPQ(+.98)YGLPATSR.T	Y	52.81	1424.6936	13	13.1	713.3602	2	6.67	1.67E5	175	187	Deamidation (NQ)
			Bnigro-SVSP-4	V.PNKDKQTR.V	N	49.55	985.5305	8	-1.2	493.7697	2	19.58	2.54E5	82	89
			Bnigro-SVSP-4	L.QFGLHSK.N	N	42.56	815.4290	7	-0.7	408.7196	2	28.93	6.18E5	73	79
			Bnigro-SVSP-4	I.GGDEC(+57.02)NINEHR.S	N	33.77	1299.5262	11	-0.1	434.1807	3	22.25	1.12E4	27	37	Carbamidomethylation
			Bnigro-SVSP-4	K.VNLPDVPHC(+57.02)AN.I	Y	33.10	1234.5764	11	1.1	618.2933	2	34.80	2.53E5	154	164	Carbamidomethylation
			Bnubes-SVSP-6	R.AAYPQWPATR.R	Y	94.99	1159.5774	10	-0.2	580.7932	2	36.86	6.35E6	176	185
			Bnubes-SVSP-6	R.TLC(+57.02)AGILEGGK.G	N	89.28	1117.5801	11	1.8	559.7958	2	36.72	2.52E7	187	197	Carbamidomethylation
			Bnubes-SVSP-6	R.AAYPQWPATRR.T	Y	83.17	1315.6785	11	0.7	439.5651	3	32.02	2.42E6	176	186
			Bnubes-SVSP-6	V.IGGDEC(+57.02)NINEHR.S	N	75.65	1412.6102	12	1.6	471.8760	3	27.00	3.54E5	26	37	Carbamidomethylation
			Bnubes-SVSP-6	R.RTLC(+57.02)AGILEGGK.G	N	75.39	1273.6813	12	-2.0	425.5649	3	31.72	5.15E5	186	197	Carbamidomethylation
			Bnubes-SVSP-6	K.DDEKDKDIMLIR.L	Y	71.94	1489.7446	12	0.7	497.5869	3	33.31	5.27E5	104	115
			Bnubes-SVSP-6	K.DKDIM(+15.99)LIR.L	N	67.18	1018.5481	8	0.1	510.2791	2	29.57	1.18E6	108	115	Oxidation (M)
			Bnubes-SVSP-6	L.SLPSNPPSVGSVC(+57.02)R.V	N	66.80	1455.7140	14	3.9	728.8638	2	32.99	3.41E6	130	143	Carbamidomethylation
			Bnubes-SVSP-6	L.VIGGDEC(+57.02)NINEHR.S	N	58.80	1511.6787	13	0.6	504.8982	3	27.33	7.06E5	25	37	Carbamidomethylation
			Bnubes-SVSP-6	I.GGDEC(+57.02)NINEHR.S	N	33.77	1299.5262	11	-0.1	434.1807	3	22.25	1.12E4	27	37	Carbamidomethylation
		14B	Bnubes-SVSP-6	R.GNIHIFLGVHSLKVLNKDKPTR.I	N	147.86	2485.4280	22	2.2	622.3630	4	33.62	3.02E7	69	90
			Bnubes-SVSP-6	D.RGNIHIFLGVHSLKVLNK.D	N	118.06	2044.2058	18	-1.3	512.0559	4	36.25	6.96E6	68	85
			Bnubes-SVSP-6	R.AAYPQWPATR.R	Y	117.27	1159.5774	10	1.7	580.7946	2	35.00	1.62E10	176	185
			Bnubes-SVSP-6	L.VIGGDEC(+57.02)NINEHR.S	N	115.92	1511.6787	13	-0.4	756.8431	2	25.76	1.42E9	25	37	Carbamidomethylation
			Bnubes-SVSP-6	R.GNIHIFLGVHSLKVLNK.D	N	115.68	1888.1046	17	2.7	473.0327	4	37.79	9.22E7	69	85
			Bnubes-SVSP-6	R.GNIHIFLGVHSLK.V	N	115.47	1433.8143	13	-0.4	717.9111	2	36.61	6.69E8	69	81
			Bnubes-SVSP-6	K.DDEKDKDIMLIR.L	N	111.31	1489.7446	12	2.2	497.5879	3	33.02	1.33E9	104	115
			Bnubes-SVSP-6	R.RTLC(+57.02)AGILEGGK.G	N	107.60	1273.6813	12	-0.2	425.5659	3	30.88	1.22E9	186	197	Carbamidomethylation
			Bnubes-SVSP-6	R.AAYPQWPATRR.T	Y	106.12	1315.6785	11	-1.0	439.5645	3	10.94	2.31E9	176	186
			Bnubes-SVSP-6	R.TLC(+57.02)AGILEGGK.G	N	102.45	1117.5801	11	1.9	559.7960	2	37.02	5.44E9	187	197	Carbamidomethylation
			Bnubes-SVSP-6	L.SLPSNPPSVGSVC(+57.02)R.V	N	102.06	1455.7140	14	0.7	728.8618	2	32.84	5.89E7	130	143	Carbamidomethylation
			Bnubes-SVSP-6	K.KDDEKDKDIMLIR.L	N	101.94	1617.8396	13	0.5	540.2852	3	28.61	8.19E8	103	115
			Bnubes-SVSP-6	K.DDEKDKDIM(+15.99)LIR.L	N	98.99	1505.7395	12	0.5	753.8743	2	30.00	5.43E8	104	115	Oxidation (M)
			Bnubes-SVSP-6	K.KDDEKDKDIM(+15.99)LIR.L	N	97.42	1633.8345	13	-0.3	545.6163	3	25.97	2.71E8	103	115	Oxidation (M)
			Bnubes-SVSP-6	V.IGGDEC(+57.02)NINEHR.S	N	95.74	1412.6102	12	-1.2	707.3086	2	25.76	2.26E6	26	37	Carbamidomethylation
			Bnubes-SVSP-6	S.ELVIGGDEC(+57.02)NINEHR.S	N	95.38	1753.8053	15	3.0	585.6083	3	32.50	2.38E7	23	37	Carbamidomethylation
			Bnubes-SVSP-6	K.EKFIC(+57.02)PNR.K	N	94.72	1062.5281	8	0.4	532.2693	2	25.10	9.99E7	94	101	Carbamidomethylation
			Bnubes-SVSP-6	R.AAYPQ(+.98)WPATRR.T	Y	94.61	1316.6625	11	4.8	439.8950	3	31.56	1.38E7	176	186	Deamidation (NQ)
			Bnubes-SVSP-6	I.GGDEC(+57.02)NINEHR.S	N	90.84	1299.5262	11	1.3	650.7686	2	24.68	5.39E6	27	37	Carbamidomethylation
			Bnubes-SVSP-6	D.RGNIHIFLGVHSLK.V	N	87.18	1589.9154	14	0.6	530.9772	3	32.08	8.42E6	68	81
			Bnubes-SVSP-6	G.IVSWGGDIC(+57.02)AQPREPGHYTK.V	Y	85.16	2270.0901	20	0.3	568.5276	4	33.83	5.11E6	217	236	Carbamidomethylation
			Bnubes-SVSP-6	R.TLC(+57.02)AGILEGGKGS.C	N	82.62	1261.6337	13	-0.1	631.8214	2	34.32	7.21E7	187	199	Carbamidomethylation
			Bnubes-SVSP-6	L.C(+57.02)AGILEGGK.G	N	81.82	903.4484	9	-0.2	452.7295	2	34.62	7.42E6	189	197	Carbamidomethylation
			Bnubes-SVSP-6	K.DKDIMLIR.L	N	80.99	1002.5532	8	1.0	502.2823	2	33.42	1.84E8	108	115
			Bnubes-SVSP-6	G.GDEC(+57.02)NINEHR.S	N	77.12	1242.5048	10	0.6	622.2574	2	20.65	4.59E5	28	37	Carbamidomethylation
			Bnubes-SVSP-6	R.TLC(+57.02)AGILEGGKGSC(+57.02)D.G	N	76.81	1536.6912	15	1.4	769.3507	2	36.75	5.54E7	187	201	Carbamidomethylation
			Bnubes-SVSP-6	K.DKDIM(+15.99)LIR.L	N	76.23	1018.5481	8	1.6	510.2800	2	29.81	1.04E8	108	115	Oxidation (M)
			Bnubes-SVSP-6	A.YPQWPATR.R	Y	74.90	1017.5032	8	1.3	509.7574	2	34.82	3.28E6	178	185
			Bnubes-SVSP-6	N.IHIFLGVHSLK.V	N	74.82	1262.7499	11	-0.2	421.9221	3	36.61	1.1E7	71	81
			Bnubes-SVSP-6	R.AAYPQ(+.98)WPATR.R	Y	71.36	1160.5614	10	14.5	581.2939	2	36.35	0	176	185	Deamidation (NQ)
			Bnubes-SVSP-6	R.EPGHYTK.V	N	70.29	830.3922	7	-0.2	416.2016	2	7.35	1.31E8	230	236
			Bnubes-SVSP-6	H.C(+57.02)DRGNIHIFLGVHSLK.V	Y	67.78	1864.9730	16	0.2	467.2487	4	34.30	4.95E6	66	81	Carbamidomethylation
			Bnubes-SVSP-6	R.RTLC(+57.02)AGILEGGKGSC(+57.02)DGD.S	N	66.02	1864.8407	18	0.3	622.6184	3	32.08	1.65E7	186	203	Carbamidomethylation
			Bnubes-SVSP-6	R.RTLC(+57.02)AGILEGGKGSC(+57.02)D.G	N	65.01	1692.7924	16	-1.7	565.2681	3	28.98	1.89E7	186	201	Carbamidomethylation
			Bnubes-SVSP-6	A.AYPQWPATR.R	Y	64.85	1088.5403	9	-1.5	545.2744	2	34.72	1.74E7	177	185
			Bnubes-SVSP-6	N.PPSVGSVC(+57.02)R.V	N	63.44	957.4702	9	-0.1	479.7403	2	25.92	1.14E6	135	143	Carbamidomethylation
			Bnubes-SVSP-6	R.TLC(+57.02)AGILEGGKGSC(+57.02)DGD.S	N	63.40	1708.7396	17	1.2	855.3745	2	36.94	4.33E7	187	203	Carbamidomethylation
			Bnubes-SVSP-6	W.GGDIC(+57.02)AQPR.E	N	62.71	972.4447	9	-0.4	487.2274	2	22.86	3.66E5	221	229	Carbamidomethylation
			Bnubes-SVSP-6	K.FIC(+57.02)PNRK.K	N	57.08	933.4854	7	0.3	467.7482	2	21.44	1.87E7	96	102	Carbamidomethylation
			Bnubes-SVSP-6	Y.PQWPATRR.T	Y	55.37	1010.5410	8	2.8	506.2770	2	28.99	1.53E7	179	186
			Bnubes-SVSP-6	I.FLGVHSLK.V	N	54.43	899.5228	8	-1.3	450.7662	2	36.63	0	74	81
			Bnubes-SVSP-6	E.LVIGGDEC(+57.02)NINEHR.S	N	52.56	1624.7627	14	0.7	542.5930	3	30.63	1.54E6	24	37	Carbamidomethylation
			Bnubes-SVSP-6	V.LNKDKPTR.I	N	52.52	970.5560	8	0.8	486.2836	2	17.73	2.74E5	83	90
			Bnubes-SVSP-6	W.PATRRTLC(+57.02)AGILEGGK.G	N	47.13	1698.9199	16	1.9	425.7363	4	21.78	4.27E3	182	197	Carbamidomethylation
			Bnubes-SVSP-6	Y.PQWPATR.R	Y	46.61	854.4399	7	0.1	428.2255	2	36.25	2.08E7	179	185
			Bnubes-SVSP-6	L.VIGGDEC(+57.02)NIN(+.98)EHR.S	N	42.82	1512.6627	13	2.1	757.3370	2	26.34	2.43E6	25	37	Carbamidomethylation; Deamidation (NQ)
			Bnubes-SVSP-6	L.NKDKPTR.I	N	40.27	857.4719	7	-0.7	429.7411	2	17.73	2.54E5	84	90
			Bnubes-SVSP-6	R.RTLC(+57.02)AGILEGGKGS.C	N	39.64	1417.7347	14	0.0	473.5835	3	30.85	7.58E6	186	199	Carbamidomethylation
			Bnubes-SVSP-6	K.DKPTRIAKEKFIC(+57.02)PNR.K	N	39.04	1972.0676	16	1.7	494.0230	4	25.30	2.44E5	86	101	Carbamidomethylation
			Bnubes-SVSP-6	K.EKFIC(+57.02)PN.R	N	35.75	906.4269	7	0.8	454.2192	2	28.34	7.42E6	94	100	Carbamidomethylation
			Bnubes-SVSP-6	A.AYPQWPATRR.T	Y	31.11	1244.6414	10	0.5	623.3257	2	28.20	3.11E5	177	186
			Bnubes-SVSP-6	D.KDIM(+15.99)LIR.L	N	30.70	903.5212	7	-1.0	452.7655	2	26.69	2.69E6	109	115	Oxidation (M)
			Bnubes-SVSP-6	E.LVIGGDEC(+57.02)N(+.98)INEHR.S	N	23.38	1625.7467	14	7.3	542.9246	3	21.53	1.98E6	24	37	Carbamidomethylation; Deamidation (NQ)
			Bnigro-SVSP-6	R.GNIHIFLGVHSLKVLNKDKPTR.I	N	147.86	2485.4280	22	2.2	622.3630	4	33.62	3.02E7	69	90
			Bnigro-SVSP-6	N.RGNIHIFLGVHSLKVLNK.D	N	118.06	2044.2058	18	-1.3	512.0559	4	36.25	6.96E6	68	85
			Bnigro-SVSP-6	R.GNIHIFLGVHSLKVLNK.D	N	115.68	1888.1046	17	2.7	473.0327	4	37.79	9.22E7	69	85
			Bnigro-SVSP-6	R.GNIHIFLGVHSLK.V	N	115.47	1433.8143	13	-0.4	717.9111	2	36.61	6.69E8	69	81
			Bnigro-SVSP-6	K.DDEKDKDIMLIR.L	N	111.31	1489.7446	12	2.2	497.5879	3	33.02	1.33E9	104	115
			Bnigro-SVSP-6	R.RTLC(+57.02)AGILEGGK.G	N	107.60	1273.6813	12	-0.2	425.5659	3	30.88	1.22E9	186	197	Carbamidomethylation
			Bnigro-SVSP-6	R.TLC(+57.02)AGILEGGK.G	N	102.45	1117.5801	11	1.9	559.7960	2	37.02	5.44E9	187	197	Carbamidomethylation
			Bnigro-SVSP-6	L.SLPSNPPSVGSVC(+57.02)R.V	N	102.06	1455.7140	14	0.7	728.8618	2	32.84	5.89E7	130	143	Carbamidomethylation
			Bnigro-SVSP-6	K.KDDEKDKDIMLIR.L	N	101.94	1617.8396	13	0.5	540.2852	3	28.61	8.19E8	103	115
			Bnigro-SVSP-6	K.DDEKDKDIM(+15.99)LIR.L	N	98.99	1505.7395	12	0.5	753.8743	2	30.00	5.43E8	104	115	Oxidation (M)
			Bnigro-SVSP-6	K.KDDEKDKDIM(+15.99)LIR.L	N	97.42	1633.8345	13	-0.3	545.6163	3	25.97	2.71E8	103	115	Oxidation (M)
			Bnigro-SVSP-6	K.EKFIC(+57.02)PNR.K	N	94.72	1062.5281	8	0.4	532.2693	2	25.10	9.99E7	94	101	Carbamidomethylation
			Bnigro-SVSP-6	N.RGNIHIFLGVHSLK.V	N	87.18	1589.9154	14	0.6	530.9772	3	32.08	8.42E6	68	81
			Bnigro-SVSP-6	R.TLC(+57.02)AGILEGGKGS.C	N	82.62	1261.6337	13	-0.1	631.8214	2	34.32	7.21E7	187	199	Carbamidomethylation
			Bnigro-SVSP-6	L.C(+57.02)AGILEGGK.G	N	81.82	903.4484	9	-0.2	452.7295	2	34.62	7.42E6	189	197	Carbamidomethylation
			Bnigro-SVSP-6	K.DKDIMLIR.L	N	80.99	1002.5532	8	1.0	502.2823	2	33.42	1.84E8	108	115
			Bnigro-SVSP-6	R.TLC(+57.02)AGILEGGKGSC(+57.02)D.G	N	76.81	1536.6912	15	1.4	769.3507	2	36.75	5.54E7	187	201	Carbamidomethylation
			Bnigro-SVSP-6	K.DKDIM(+15.99)LIR.L	N	76.23	1018.5481	8	1.6	510.2800	2	29.81	1.04E8	108	115	Oxidation (M)
			Bnigro-SVSP-6	N.IHIFLGVHSLK.V	N	74.82	1262.7499	11	-0.2	421.9221	3	36.61	1.1E7	71	81
			Bnigro-SVSP-6	R.EPGHYTK.V	N	70.29	830.3922	7	-0.2	416.2016	2	7.35	1.31E8	230	236
			Bnigro-SVSP-6	R.RTLC(+57.02)AGILEGGKGSC(+57.02)DGD.S	N	66.02	1864.8407	18	0.3	622.6184	3	32.08	1.65E7	186	203	Carbamidomethylation
			Bnigro-SVSP-6	R.RTLC(+57.02)AGILEGGKGSC(+57.02)D.G	N	65.01	1692.7924	16	-1.7	565.2681	3	28.98	1.89E7	186	201	Carbamidomethylation
			Bnigro-SVSP-6	N.PPSVGSVC(+57.02)R.V	N	63.44	957.4702	9	-0.1	479.7403	2	25.92	1.14E6	135	143	Carbamidomethylation
			Bnigro-SVSP-6	R.TLC(+57.02)AGILEGGKGSC(+57.02)DGD.S	N	63.40	1708.7396	17	1.2	855.3745	2	36.94	4.33E7	187	203	Carbamidomethylation
			Bnigro-SVSP-6	W.GGDIC(+57.02)AQPR.E	N	62.71	972.4447	9	-0.4	487.2274	2	22.86	3.66E5	221	229	Carbamidomethylation
			Bnigro-SVSP-6	K.FIC(+57.02)PNRK.K	N	57.08	933.4854	7	0.3	467.7482	2	21.44	1.87E7	96	102	Carbamidomethylation
			Bnigro-SVSP-6	I.FLGVHSLK.V	N	54.43	899.5228	8	-1.3	450.7662	2	36.63	0	74	81
			Bnigro-SVSP-6	V.LNKDKPTR.I	N	52.52	970.5560	8	0.8	486.2836	2	17.73	2.74E5	83	90
			Bnigro-SVSP-6	W.PATRRTLC(+57.02)AGILEGGK.G	N	47.13	1698.9199	16	1.9	425.7363	4	21.78	4.27E3	182	197	Carbamidomethylation
			Bnigro-SVSP-6	L.NKDKPTR.I	N	40.27	857.4719	7	-0.7	429.7411	2	17.73	2.54E5	84	90
			Bnigro-SVSP-6	R.RTLC(+57.02)AGILEGGKGS.C	N	39.64	1417.7347	14	0.0	473.5835	3	30.85	7.58E6	186	199	Carbamidomethylation
			Bnigro-SVSP-6	K.DKPTRIAKEKFIC(+57.02)PNR.K	N	39.04	1972.0676	16	1.7	494.0230	4	25.30	2.44E5	86	101	Carbamidomethylation
			Bnigro-SVSP-6	K.EKFIC(+57.02)PN.R	N	35.75	906.4269	7	0.8	454.2192	2	28.34	7.42E6	94	100	Carbamidomethylation
			Bnigro-SVSP-6	D.KDIM(+15.99)LIR.L	N	30.70	903.5212	7	-1.0	452.7655	2	26.69	2.69E6	109	115	Oxidation (M)
			Bnigro-SVSP-6	E.LVIGGDEC(+57.02)NRNEHR.S	Y	23.62	1667.7798	14	-0.5	417.9503	4	24.53	7.71E5	24	37	Carbamidomethylation
			Bnigro-SVSP-5	L.VVGGDEC(+57.02)NINEHR.S	N	116.29	1497.6630	13	1.6	749.8368	2	7.20	9.26E8	25	37	Carbamidomethylation
			Bnigro-SVSP-5	V.VGGDEC(+57.02)NINEHR.S	N	106.28	1398.5946	12	0.5	700.3020	2	24.68	5.54E6	26	37	Carbamidomethylation
			Bnigro-SVSP-5	K.TLC(+57.02)AGILEGGK.D	N	102.45	1117.5801	11	1.9	559.7960	2	37.02	5.44E9	186	196	Carbamidomethylation
			Bnigro-SVSP-5	K.SKTLC(+57.02)AGILEGGK.D	Y	102.06	1332.7072	13	0.5	667.3584	2	30.83	9.84E7	184	196	Carbamidomethylation
			Bnigro-SVSP-5	D.PC(+57.02)ALPHVPALYTK.V	Y	96.06	1465.7751	13	1.3	733.8928	2	37.60	2.89E8	223	235	Carbamidomethylation
			Bnigro-SVSP-5	K.NVPNKDKQTR.V	N	94.94	1198.6418	10	0.3	600.3259	2	17.73	6.13E7	80	89
			Bnigro-SVSP-5	V.GGDEC(+57.02)NINEHR.S	N	90.84	1299.5262	11	1.3	650.7686	2	24.68	5.39E6	27	37	Carbamidomethylation
			Bnigro-SVSP-5	K.EKFFC(+57.02)LSSK.N	N	88.47	1144.5586	9	1.7	573.2852	2	33.19	7.37E7	93	101	Carbamidomethylation
			Bnigro-SVSP-5	K.EIYPDVPHC(+57.02)AN.I	Y	85.06	1313.5710	11	2.9	657.7919	2	33.49	4.49E7	154	164	Carbamidomethylation
			Bnigro-SVSP-5	N.AVC(+57.02)RPIYSGLLEK.S	Y	82.28	1504.8071	13	0.6	502.6078	3	36.75	1.66E7	171	183	Carbamidomethylation
			Bnigro-SVSP-5	L.C(+57.02)AGILEGGK.D	N	81.82	903.4484	9	-0.2	452.7295	2	34.62	7.42E6	188	196	Carbamidomethylation
			Bnigro-SVSP-5	W.DKDIMLIR.L	N	80.99	1002.5532	8	1.0	502.2823	2	33.42	1.84E8	107	114
			Bnigro-SVSP-5	S.ELVVGGDEC(+57.02)NINEHR.S	N	78.31	1739.7897	15	0.3	580.9349	3	30.49	4.06E6	23	37	Carbamidomethylation
			Bnigro-SVSP-5	G.GDEC(+57.02)NINEHR.S	N	77.12	1242.5048	10	0.6	622.2574	2	20.65	4.59E5	28	37	Carbamidomethylation
			Bnigro-SVSP-5	W.DKDIM(+15.99)LIR.L	N	76.23	1018.5481	8	1.6	510.2800	2	29.81	1.04E8	107	114	Oxidation (M)
			Bnigro-SVSP-5	K.MKLQFGLHSKNVPNK.D	N	75.47	1739.9504	15	-0.8	435.9927	4	28.32	2.06E7	70	84
			Bnigro-SVSP-5	K.NYTKWDKDIM(+15.99)LIR.L	N	75.24	1710.8763	13	2.3	571.2983	3	37.55	1.36E6	102	114	Oxidation (M)
			Bnigro-SVSP-5	K.FFC(+57.02)LSSK.N	N	72.81	887.4211	7	-0.5	444.7158	2	34.35	6.72E8	95	101	Carbamidomethylation
			Bnigro-SVSP-5	K.LQFGLHSK.N	N	72.09	928.5130	8	0.9	465.2622	2	29.12	2.11E9	72	79
			Bnigro-SVSP-5	K.LQFGLHSKNVPNKDKQTR.V	N	71.17	2109.1443	18	0.2	528.2913	4	24.51	4.17E5	72	89
			Bnigro-SVSP-5	K.WDKDIM(+15.99)LIR.L	N	69.38	1204.6274	9	1.4	603.3193	2	36.92	9.53E8	106	114	Oxidation (M)
			Bnigro-SVSP-5	K.M(+15.99)KLQFGLHSK.N	N	69.14	1203.6434	10	1.1	602.8271	2	7.35	9.59E8	70	79	Oxidation (M)
			Bnigro-SVSP-5	N.NAVC(+57.02)RPIYSGLLEK.S	Y	68.96	1618.8501	14	0.9	540.6222	3	36.97	2.66E7	170	183	Carbamidomethylation
			Bnigro-SVSP-5	L.VVGGDEC(+57.02)NIN(+.98)EHR.S	N	68.13	1498.6471	13	1.1	500.5547	3	25.24	3.07E6	25	37	Carbamidomethylation; Deamidation (NQ)
			Bnigro-SVSP-5	K.NVPNKDK.Q	N	67.63	813.4344	7	0.4	407.7230	2	9.42	1.48E7	80	86
			Bnigro-SVSP-5	K.TLC(+57.02)AGILEGGKD.T	N	64.57	1232.6071	12	0.4	617.3085	2	36.87	1.18E7	186	197	Carbamidomethylation
			Bnigro-SVSP-5	K.MKLQFGLHSKNVPNKDK.Q	N	63.82	1983.0724	17	-1.3	496.7726	4	26.17	1.78E7	70	86
			Bnigro-SVSP-5	K.MKLQFGLHSK.N	N	63.36	1187.6484	10	1.5	594.8299	2	30.24	1.17E8	70	79
			Bnigro-SVSP-5	K.SKTLC(+57.02)AGILEGGKDTC(+57.02)GGD.S	Y	63.19	1937.8822	19	1.8	646.9665	3	32.62	2.72E7	184	202	Carbamidomethylation
			Bnigro-SVSP-5	K.LQFGLHSKNVPNKDK.Q	N	60.55	1723.9369	15	-0.4	431.9895	4	25.40	6.62E6	72	86
			Bnigro-SVSP-5	K.TLC(+57.02)AGILEGGKDTC(+57.02)GGD.S	Y	60.03	1722.7552	17	3.6	862.3844	2	37.09	3.3E7	186	202	Carbamidomethylation
			Bnigro-SVSP-5	K.TLC(+57.02)AGILEGGKDTC(+57.02)G.G	Y	59.87	1550.7069	15	4.2	776.3607	2	37.09	1.66E7	186	200	Carbamidomethylation
			Bnigro-SVSP-5	C.GGTLINQEWM(+15.99)LTAAHC(+57.02)DGKK.M	Y	59.75	2245.0620	20	-1.0	562.2699	4	36.73	1.39E6	50	69	Oxidation (M); Carbamidomethylation
			Bnigro-SVSP-5	V.PNKDKQTR.V	N	57.64	985.5305	8	0.7	493.7708	2	17.73	1.76E5	82	89
			Bnigro-SVSP-5	K.EIYPDVPHC(+57.02)ANIN.I	Y	57.48	1540.6980	13	2.2	771.3547	2	37.45	7.67E6	154	166	Carbamidomethylation
			Bnigro-SVSP-5	G.GTLINQEWM(+15.99)LTAAHC(+57.02)DGKK.M	Y	57.27	2188.0405	19	-0.4	548.0149	4	36.54	1.23E6	51	69	Oxidation (M); Carbamidomethylation
			Bnigro-SVSP-5	M.KLQFGLHSK.N	N	55.60	1056.6080	9	2.2	529.3102	2	30.24	4.87E6	71	79
			Bnigro-SVSP-5	K.EIYPDVPH.C	Y	55.33	968.4603	8	-1.7	485.2346	2	28.80	8.87E7	154	161
			Bnigro-SVSP-5	K.LQFGLHSKNVPNK.D	N	54.01	1480.8151	13	0.2	494.6103	3	27.13	2.21E6	72	84
			Bnigro-SVSP-5	K.M(+15.99)KLQ(+.98)FGLHSK.N	N	53.93	1204.6274	10	-0.7	402.5478	3	27.13	3.88E6	70	79	Oxidation (M); Deamidation (NQ)
			Bnigro-SVSP-5	L.VVGGDEC(+57.02)N(+.98)INEHR.S	N	53.52	1498.6471	13	2.4	750.3295	2	25.24	1.99E6	25	37	Carbamidomethylation; Deamidation (NQ)
			Bnigro-SVSP-5	K.N(+.98)VPNKDKQTR.V	N	47.65	1199.6259	10	11.0	400.8853	3	17.73	4.54E6	80	89	Deamidation (NQ)
			Bnigro-SVSP-5	L.QFGLHSK.N	N	43.78	815.4290	7	0.1	408.7201	2	29.12	1.08E8	73	79
			Bnigro-SVSP-5	A.VC(+57.02)RPIYSGLLEK.S	Y	43.39	1433.7700	12	-0.1	478.9286	3	36.44	4.8E5	172	183	Carbamidomethylation
			Bnigro-SVSP-5	K.MKLQFGLH.S	N	42.67	972.5215	8	0.0	487.2660	2	36.68	5.22E6	70	77
			Bnigro-SVSP-5	K.SKTLC(+57.02)AGILEGGKDT.C	Y	42.53	1548.7817	15	3.1	517.2673	3	31.71	1.81E7	184	198	Carbamidomethylation
			Bnigro-SVSP-5	E.LVVGGDEC(+57.02)NINEHR.S	N	41.16	1610.7471	14	-2.4	806.3755	2	28.88	4.57E5	24	37	Carbamidomethylation
			Bnigro-SVSP-5	K.M(+15.99)KLQFGLH.S	N	35.66	988.5164	8	2.6	495.2647	2	31.34	1.82E7	70	77	Oxidation (M)
			Bnigro-SVSP-5	D.KDIM(+15.99)LIR.L	N	30.70	903.5212	7	-1.0	452.7655	2	26.69	2.69E6	108	114	Oxidation (M)
			Bnigro-SVSP-5	K.KMKLQFGLHSK.N	N	28.94	1315.7434	11	-0.6	439.5863	3	26.21	9.61E6	69	79
			Bnigro-SVSP-5	M.GWGTISASK.E	Y	25.49	905.4607	9	0.2	453.7358	2	30.71	1.03E6	145	153
			Bnigro-SVSP-5	C.RPIYSGLLEK.S	Y	24.37	1174.6709	10	1.0	588.3409	2	33.99	1.06E7	174	183
			Bnigro-SVSP-5	K.LQFGLHSKN(+.98)VPNKDK.Q	N	24.16	1724.9209	15	-1.0	432.2353	4	26.25	3.92E5	72	86	Deamidation (NQ)
			Bnigro-SVSP-5	C.DGKKM(+15.99)KLQ(+.98)FGLHSK.N	N	23.59	1632.8657	14	-0.3	409.2219	4	21.46	0	66	79	Oxidation (M); Deamidation (NQ)
			Bnubes-SVSP-5	L.VVGGDEC(+57.02)NINEHR.S	N	116.29	1497.6630	13	1.6	749.8368	2	7.20	9.26E8	25	37	Carbamidomethylation
			Bnubes-SVSP-5	V.VGGDEC(+57.02)NINEHR.S	N	106.28	1398.5946	12	0.5	700.3020	2	24.68	5.54E6	26	37	Carbamidomethylation
			Bnubes-SVSP-5	K.TLC(+57.02)AGILEGGK.D	N	102.45	1117.5801	11	1.9	559.7960	2	37.02	5.44E9	186	196	Carbamidomethylation
			Bnubes-SVSP-5	K.SKTLC(+57.02)AGILEGGK.D	Y	102.06	1332.7072	13	0.5	667.3584	2	30.83	9.84E7	184	196	Carbamidomethylation
			Bnubes-SVSP-5	D.PC(+57.02)ALPHVPALYTK.V	Y	96.06	1465.7751	13	1.3	733.8928	2	37.60	2.89E8	223	235	Carbamidomethylation
			Bnubes-SVSP-5	K.NVPNKDKQTR.V	N	94.94	1198.6418	10	0.3	600.3259	2	17.73	6.13E7	80	89
			Bnubes-SVSP-5	V.GGDEC(+57.02)NINEHR.S	N	90.84	1299.5262	11	1.3	650.7686	2	24.68	5.39E6	27	37	Carbamidomethylation
			Bnubes-SVSP-5	K.EKFFC(+57.02)LSSK.N	N	88.47	1144.5586	9	1.7	573.2852	2	33.19	7.37E7	93	101	Carbamidomethylation
			Bnubes-SVSP-5	K.EIYPDVPHC(+57.02)AN.I	Y	85.06	1313.5710	11	2.9	657.7919	2	33.49	4.49E7	154	164	Carbamidomethylation
			Bnubes-SVSP-5	N.AVC(+57.02)RPIYSGLLEK.S	Y	82.28	1504.8071	13	0.6	502.6078	3	36.75	1.66E7	171	183	Carbamidomethylation
			Bnubes-SVSP-5	L.C(+57.02)AGILEGGK.D	N	81.82	903.4484	9	-0.2	452.7295	2	34.62	7.42E6	188	196	Carbamidomethylation
			Bnubes-SVSP-5	W.DKDIMLIR.L	N	80.99	1002.5532	8	1.0	502.2823	2	33.42	1.84E8	107	114
			Bnubes-SVSP-5	S.ELVVGGDEC(+57.02)NINEHR.S	N	78.31	1739.7897	15	0.3	580.9349	3	30.49	4.06E6	23	37	Carbamidomethylation
			Bnubes-SVSP-5	G.GDEC(+57.02)NINEHR.S	N	77.12	1242.5048	10	0.6	622.2574	2	20.65	4.59E5	28	37	Carbamidomethylation
			Bnubes-SVSP-5	W.DKDIM(+15.99)LIR.L	N	76.23	1018.5481	8	1.6	510.2800	2	29.81	1.04E8	107	114	Oxidation (M)
			Bnubes-SVSP-5	K.MKLQFGLHSKNVPNK.D	N	75.47	1739.9504	15	-0.8	435.9927	4	28.32	2.06E7	70	84
			Bnubes-SVSP-5	K.NYTKWDKDIM(+15.99)LIR.L	N	75.24	1710.8763	13	2.3	571.2983	3	37.55	1.36E6	102	114	Oxidation (M)
			Bnubes-SVSP-5	K.FFC(+57.02)LSSK.N	N	72.81	887.4211	7	-0.5	444.7158	2	34.35	6.72E8	95	101	Carbamidomethylation
			Bnubes-SVSP-5	K.LQFGLHSK.N	N	72.09	928.5130	8	0.9	465.2622	2	29.12	2.11E9	72	79
			Bnubes-SVSP-5	K.LQFGLHSKNVPNKDKQTR.V	N	71.17	2109.1443	18	0.2	528.2913	4	24.51	4.17E5	72	89
			Bnubes-SVSP-5	K.WDKDIM(+15.99)LIR.L	N	69.38	1204.6274	9	1.4	603.3193	2	36.92	9.53E8	106	114	Oxidation (M)
			Bnubes-SVSP-5	K.M(+15.99)KLQFGLHSK.N	N	69.14	1203.6434	10	1.1	602.8271	2	7.35	9.59E8	70	79	Oxidation (M)
			Bnubes-SVSP-5	N.NAVC(+57.02)RPIYSGLLEK.S	Y	68.96	1618.8501	14	0.9	540.6222	3	36.97	2.66E7	170	183	Carbamidomethylation
			Bnubes-SVSP-5	L.VVGGDEC(+57.02)NIN(+.98)EHR.S	N	68.13	1498.6471	13	1.1	500.5547	3	25.24	3.07E6	25	37	Carbamidomethylation; Deamidation (NQ)
			Bnubes-SVSP-5	K.NVPNKDK.Q	N	67.63	813.4344	7	0.4	407.7230	2	9.42	1.48E7	80	86
			Bnubes-SVSP-5	K.TLC(+57.02)AGILEGGKD.T	N	64.57	1232.6071	12	0.4	617.3085	2	36.87	1.18E7	186	197	Carbamidomethylation
			Bnubes-SVSP-5	K.MKLQFGLHSKNVPNKDK.Q	N	63.82	1983.0724	17	-1.3	496.7726	4	26.17	1.78E7	70	86
			Bnubes-SVSP-5	K.MKLQFGLHSK.N	N	63.36	1187.6484	10	1.5	594.8299	2	30.24	1.17E8	70	79
			Bnubes-SVSP-5	K.SKTLC(+57.02)AGILEGGKDTC(+57.02)GGD.S	Y	63.19	1937.8822	19	1.8	646.9665	3	32.62	2.72E7	184	202	Carbamidomethylation
			Bnubes-SVSP-5	K.LQFGLHSKNVPNKDK.Q	N	60.55	1723.9369	15	-0.4	431.9895	4	25.40	6.62E6	72	86
			Bnubes-SVSP-5	K.TLC(+57.02)AGILEGGKDTC(+57.02)GGD.S	Y	60.03	1722.7552	17	3.6	862.3844	2	37.09	3.3E7	186	202	Carbamidomethylation
			Bnubes-SVSP-5	K.TLC(+57.02)AGILEGGKDTC(+57.02)G.G	Y	59.87	1550.7069	15	4.2	776.3607	2	37.09	1.66E7	186	200	Carbamidomethylation
			Bnubes-SVSP-5	C.GGTLINQEWM(+15.99)LTAAHC(+57.02)DGKK.M	Y	59.75	2245.0620	20	-1.0	562.2699	4	36.73	1.39E6	50	69	Oxidation (M); Carbamidomethylation
			Bnubes-SVSP-5	V.PNKDKQTR.V	N	57.64	985.5305	8	0.7	493.7708	2	17.73	1.76E5	82	89
			Bnubes-SVSP-5	K.EIYPDVPHC(+57.02)ANIN.I	Y	57.48	1540.6980	13	2.2	771.3547	2	37.45	7.67E6	154	166	Carbamidomethylation
			Bnubes-SVSP-5	G.GTLINQEWM(+15.99)LTAAHC(+57.02)DGKK.M	Y	57.27	2188.0405	19	-0.4	548.0149	4	36.54	1.23E6	51	69	Oxidation (M); Carbamidomethylation
			Bnubes-SVSP-5	M.KLQFGLHSK.N	N	55.60	1056.6080	9	2.2	529.3102	2	30.24	4.87E6	71	79
			Bnubes-SVSP-5	K.EIYPDVPH.C	Y	55.33	968.4603	8	-1.7	485.2346	2	28.80	8.87E7	154	161
			Bnubes-SVSP-5	K.LQFGLHSKNVPNK.D	N	54.01	1480.8151	13	0.2	494.6103	3	27.13	2.21E6	72	84
			Bnubes-SVSP-5	K.M(+15.99)KLQ(+.98)FGLHSK.N	N	53.93	1204.6274	10	-0.7	402.5478	3	27.13	3.88E6	70	79	Oxidation (M); Deamidation (NQ)
			Bnubes-SVSP-5	L.VVGGDEC(+57.02)N(+.98)INEHR.S	N	53.52	1498.6471	13	2.4	750.3295	2	25.24	1.99E6	25	37	Carbamidomethylation; Deamidation (NQ)
			Bnubes-SVSP-5	K.N(+.98)VPNKDKQTR.V	N	47.65	1199.6259	10	11.0	400.8853	3	17.73	4.54E6	80	89	Deamidation (NQ)
			Bnubes-SVSP-5	L.QFGLHSK.N	N	43.78	815.4290	7	0.1	408.7201	2	29.12	1.08E8	73	79
			Bnubes-SVSP-5	A.VC(+57.02)RPIYSGLLEK.S	Y	43.39	1433.7700	12	-0.1	478.9286	3	36.44	4.8E5	172	183	Carbamidomethylation
			Bnubes-SVSP-5	K.MKLQFGLH.S	N	42.67	972.5215	8	0.0	487.2660	2	36.68	5.22E6	70	77
			Bnubes-SVSP-5	K.SKTLC(+57.02)AGILEGGKDT.C	Y	42.53	1548.7817	15	3.1	517.2673	3	31.71	1.81E7	184	198	Carbamidomethylation
			Bnubes-SVSP-5	E.LVVGGDEC(+57.02)NINEHR.S	N	41.16	1610.7471	14	-2.4	806.3755	2	28.88	4.57E5	24	37	Carbamidomethylation
			Bnubes-SVSP-5	K.M(+15.99)KLQFGLH.S	N	35.66	988.5164	8	2.6	495.2647	2	31.34	1.82E7	70	77	Oxidation (M)
			Bnubes-SVSP-5	D.KDIM(+15.99)LIR.L	N	30.70	903.5212	7	-1.0	452.7655	2	26.69	2.69E6	108	114	Oxidation (M)
			Bnubes-SVSP-5	K.KMKLQFGLHSK.N	N	28.94	1315.7434	11	-0.6	439.5863	3	26.21	9.61E6	69	79
			Bnubes-SVSP-5	M.GWGTISASK.E	Y	25.49	905.4607	9	0.2	453.7358	2	30.71	1.03E6	145	153
			Bnubes-SVSP-5	C.RPIYSGLLEK.S	Y	24.37	1174.6709	10	1.0	588.3409	2	33.99	1.06E7	174	183
			Bnubes-SVSP-5	K.LQFGLHSKN(+.98)VPNKDK.Q	N	24.16	1724.9209	15	-1.0	432.2353	4	26.25	3.92E5	72	86	Deamidation (NQ)
			Bnubes-SVSP-5	C.DGKKM(+15.99)KLQ(+.98)FGLHSK.N	N	23.59	1632.8657	14	-0.3	409.2219	4	21.46	0	66	79	Oxidation (M); Deamidation (NQ)
			Bnubes-SVSP-4	R.TAYPQYGLPATSR.T	Y	120.70	1423.7096	13	-0.1	712.8590	2	34.47	3.23E8	175	187
			Bnubes-SVSP-4	S.RTLC(+57.02)AGILEGGK.D	N	107.60	1273.6813	12	-0.2	425.5659	3	30.88	1.22E9	187	198	Carbamidomethylation
			Bnubes-SVSP-4	R.TLC(+57.02)AGILEGGK.D	N	102.45	1117.5801	11	1.9	559.7960	2	37.02	5.44E9	188	198	Carbamidomethylation
			Bnubes-SVSP-4	L.SLPSNPPSVGSVC(+57.02)R.I	N	102.06	1455.7140	14	0.7	728.8618	2	32.84	5.89E7	129	142	Carbamidomethylation
			Bnubes-SVSP-4	I.IGGDEC(+57.02)NINEHR.S	N	95.74	1412.6102	12	-1.2	707.3086	2	25.76	2.26E6	26	37	Carbamidomethylation
			Bnubes-SVSP-4	K.NVPNKDKQTR.V	N	94.94	1198.6418	10	0.3	600.3259	2	17.73	6.13E7	80	89
			Bnubes-SVSP-4	L.IIGGDEC(+57.02)NINEHR.S	N	94.60	1525.6943	13	-2.4	763.8494	2	26.12	1.58E7	25	37	Carbamidomethylation
			Bnubes-SVSP-4	I.GGDEC(+57.02)NINEHR.S	N	90.84	1299.5262	11	1.3	650.7686	2	24.68	5.39E6	27	37	Carbamidomethylation
			Bnubes-SVSP-4	K.EKFFC(+57.02)LSSK.N	N	88.47	1144.5586	9	1.7	573.2852	2	33.19	7.37E7	93	101	Carbamidomethylation
			Bnubes-SVSP-4	R.IM(+15.99)GWGTISSTK.V	N	84.59	1195.5907	11	0.0	598.8001	2	34.77	4.82E7	143	153	Oxidation (M)
			Bnubes-SVSP-4	L.C(+57.02)AGILEGGK.D	N	81.82	903.4484	9	-0.2	452.7295	2	34.62	7.42E6	190	198	Carbamidomethylation
			Bnubes-SVSP-4	W.DKDIMLIR.L	N	80.99	1002.5532	8	1.0	502.2823	2	33.42	1.84E8	107	114
			Bnubes-SVSP-4	G.GDEC(+57.02)NINEHR.S	N	77.12	1242.5048	10	0.6	622.2574	2	20.65	4.59E5	28	37	Carbamidomethylation
			Bnubes-SVSP-4	W.DKDIM(+15.99)LIR.L	N	76.23	1018.5481	8	1.6	510.2800	2	29.81	1.04E8	107	114	Oxidation (M)
			Bnubes-SVSP-4	K.MKLQFGLHSKNVPNK.D	N	75.47	1739.9504	15	-0.8	435.9927	4	28.32	2.06E7	70	84
			Bnubes-SVSP-4	K.NYTKWDKDIM(+15.99)LIR.L	N	75.24	1710.8763	13	2.3	571.2983	3	37.55	1.36E6	102	114	Oxidation (M)
			Bnubes-SVSP-4	K.FFC(+57.02)LSSK.N	N	72.81	887.4211	7	-0.5	444.7158	2	34.35	6.72E8	95	101	Carbamidomethylation
			Bnubes-SVSP-4	K.LQFGLHSK.N	N	72.09	928.5130	8	0.9	465.2622	2	29.12	2.11E9	72	79
			Bnubes-SVSP-4	K.LQFGLHSKNVPNKDKQTR.V	N	71.17	2109.1443	18	0.2	528.2913	4	24.51	4.17E5	72	89
			Bnubes-SVSP-4	K.WDKDIM(+15.99)LIR.L	N	69.38	1204.6274	9	1.4	603.3193	2	36.92	9.53E8	106	114	Oxidation (M)
			Bnubes-SVSP-4	K.M(+15.99)KLQFGLHSK.N	N	69.14	1203.6434	10	1.1	602.8271	2	7.35	9.59E8	70	79	Oxidation (M)
			Bnubes-SVSP-4	K.NVPNKDK.Q	N	67.63	813.4344	7	0.4	407.7230	2	9.42	1.48E7	80	86
			Bnubes-SVSP-4	R.TLC(+57.02)AGILEGGKD.T	N	64.57	1232.6071	12	0.4	617.3085	2	36.87	1.18E7	188	199	Carbamidomethylation
			Bnubes-SVSP-4	R.EPALYTK.V	N	64.07	820.4330	7	0.0	411.2221	2	23.77	4.75E6	231	237
			Bnubes-SVSP-4	K.MKLQFGLHSKNVPNKDK.Q	N	63.82	1983.0724	17	-1.3	496.7726	4	26.17	1.78E7	70	86
			Bnubes-SVSP-4	N.PPSVGSVC(+57.02)R.I	N	63.44	957.4702	9	-0.1	479.7403	2	25.92	1.14E6	134	142	Carbamidomethylation
			Bnubes-SVSP-4	K.MKLQFGLHSK.N	N	63.36	1187.6484	10	1.5	594.8299	2	30.24	1.17E8	70	79
			Bnubes-SVSP-4	K.LQFGLHSKNVPNKDK.Q	N	60.55	1723.9369	15	-0.4	431.9895	4	25.40	6.62E6	72	86
			Bnubes-SVSP-4	V.PNKDKQTR.V	N	57.64	985.5305	8	0.7	493.7708	2	17.73	1.76E5	82	89
			Bnubes-SVSP-4	M.KLQFGLHSK.N	N	55.60	1056.6080	9	2.2	529.3102	2	30.24	4.87E6	71	79
			Bnubes-SVSP-4	K.LQFGLHSKNVPNK.D	N	54.01	1480.8151	13	0.2	494.6103	3	27.13	2.21E6	72	84
			Bnubes-SVSP-4	K.M(+15.99)KLQ(+.98)FGLHSK.N	N	53.93	1204.6274	10	-0.7	402.5478	3	27.13	3.88E6	70	79	Oxidation (M); Deamidation (NQ)
			Bnubes-SVSP-4	K.N(+.98)VPNKDKQTR.V	N	47.65	1199.6259	10	11.0	400.8853	3	17.73	4.54E6	80	89	Deamidation (NQ)
			Bnubes-SVSP-4	L.QFGLHSK.N	N	43.78	815.4290	7	0.1	408.7201	2	29.12	1.08E8	73	79
			Bnubes-SVSP-4	K.MKLQFGLH.S	N	42.67	972.5215	8	0.0	487.2660	2	36.68	5.22E6	70	77
			Bnubes-SVSP-4	K.M(+15.99)KLQFGLH.S	N	35.66	988.5164	8	2.6	495.2647	2	31.34	1.82E7	70	77	Oxidation (M)
			Bnubes-SVSP-4	R.TLC(+57.02)AGILEGGKDTC(+57.02)VGDS.G	Y	30.88	1851.8342	18	-9.7	926.9116	2	34.50	1.03E7	188	205	Carbamidomethylation
			Bnubes-SVSP-4	D.KDIM(+15.99)LIR.L	N	30.70	903.5212	7	-1.0	452.7655	2	26.69	2.69E6	108	114	Oxidation (M)
			Bnubes-SVSP-4	K.KMKLQFGLHSK.N	N	28.94	1315.7434	11	-0.6	439.5863	3	26.21	9.61E6	69	79
			Bnubes-SVSP-4	K.LQFGLHSKN(+.98)VPNKDK.Q	N	24.16	1724.9209	15	-1.0	432.2353	4	26.25	3.92E5	72	86	Deamidation (NQ)
			Bnubes-SVSP-4	A.YPQYGLPATSR.T	Y	23.68	1251.6248	11	12.6	626.8250	2	36.42	3.01E6	177	187
			Bnubes-SVSP-4	C.DGKKM(+15.99)KLQ(+.98)FGLHSK.N	N	23.59	1632.8657	14	-0.3	409.2219	4	21.46	0	66	79	Oxidation (M); Deamidation (NQ)
			Bnubes-SVSP-4	L.IIGGDEC(+57.02)N(+.98)INEHR.S	N	23.40	1526.6783	13	11.0	764.3517	2	9.76	0	25	37	Carbamidomethylation; Deamidation (NQ)
			Bnubes-SVSP-2	L.VVGGDEC(+57.02)NINEHR.S	N	116.29	1497.6630	13	1.6	749.8368	2	7.20	9.26E8	25	37	Carbamidomethylation
			Bnubes-SVSP-2	V.VGGDEC(+57.02)NINEHR.S	N	106.28	1398.5946	12	0.5	700.3020	2	24.68	5.54E6	26	37	Carbamidomethylation
			Bnubes-SVSP-2	T.TLC(+57.02)AGILEGGK.D	N	102.45	1117.5801	11	1.9	559.7960	2	37.02	5.44E9	187	197	Carbamidomethylation
			Bnubes-SVSP-2	L.SLPSNPPSVGSVC(+57.02)R.I	N	102.06	1455.7140	14	0.7	728.8618	2	32.84	5.89E7	130	143	Carbamidomethylation
			Bnubes-SVSP-2	K.KVLNEDEQTRDPKEK.F	N	92.08	1827.9326	15	0.5	457.9888	4	20.48	1.32E7	81	95
			Bnubes-SVSP-2	V.GGDEC(+57.02)NINEHR.S	N	90.84	1299.5262	11	1.3	650.7686	2	24.68	5.39E6	27	37	Carbamidomethylation
			Bnubes-SVSP-2	R.IM(+15.99)GWGTISPTK.E	N	89.31	1205.6115	11	3.9	603.8128	2	36.75	6.11E7	144	154	Oxidation (M)
			Bnubes-SVSP-2	K.DDERDKDIMLIR.L	N	88.05	1517.7507	12	1.4	506.9228	3	33.90	5.82E7	104	115
			Bnubes-SVSP-2	K.KVLNEDEQTR.D	N	82.62	1230.6204	10	-0.4	411.2122	3	20.70	7.99E5	81	90
			Bnubes-SVSP-2	K.DDERDKDIM(+15.99)LIR.L	N	82.23	1533.7456	12	0.7	512.2540	3	30.63	5.11E7	104	115	Oxidation (M)
			Bnubes-SVSP-2	L.C(+57.02)AGILEGGK.D	N	81.82	903.4484	9	-0.2	452.7295	2	34.62	7.42E6	189	197	Carbamidomethylation
			Bnubes-SVSP-2	R.DKDIMLIR.L	N	80.99	1002.5532	8	1.0	502.2823	2	33.42	1.84E8	108	115
			Bnubes-SVSP-2	K.NFQM(+15.99)MFGVHSK.K	N	78.78	1340.6006	11	-0.8	671.3043	2	35.02	6.32E7	70	80	Oxidation (M)
			Bnubes-SVSP-2	K.KDDERDKDIMLIR.L	N	78.33	1645.8457	13	2.4	412.4680	4	29.69	1.43E7	103	115
			Bnubes-SVSP-2	K.EWVLTAAHC(+57.02)DSK.N	N	77.34	1415.6504	12	0.2	472.8889	3	32.64	1.92E7	58	69	Carbamidomethylation
			Bnubes-SVSP-2	G.GDEC(+57.02)NINEHR.S	N	77.12	1242.5048	10	0.6	622.2574	2	20.65	4.59E5	28	37	Carbamidomethylation
			Bnubes-SVSP-2	R.DKDIM(+15.99)LIR.L	N	76.23	1018.5481	8	1.6	510.2800	2	29.81	1.04E8	108	115	Oxidation (M)
			Bnubes-SVSP-2	K.NFQMM(+15.99)FGVHSK.K	N	75.59	1340.6006	11	0.6	671.3052	2	34.21	2.09E7	70	80	Oxidation (M)
			Bnubes-SVSP-2	K.NFQMMFGVHSK.K	N	74.39	1324.6056	11	1.8	663.3085	2	37.94	2.24E7	70	80
			Bnubes-SVSP-2	K.VLNEDEQTR.D	N	72.24	1102.5254	9	0.5	552.2679	2	23.18	9.03E5	82	90
			Bnubes-SVSP-2	K.EKFIC(+57.02)SNR.K	Y	70.19	1052.5073	8	0.7	527.2591	2	22.86	8.97E5	94	101	Carbamidomethylation
			Bnubes-SVSP-2	K.VLNEDEQTRDPKEK.F	N	69.27	1699.8376	14	1.0	567.6180	3	20.68	8.49E6	82	95
			Bnubes-SVSP-2	L.VVGGDEC(+57.02)NIN(+.98)EHR.S	N	68.13	1498.6471	13	1.1	500.5547	3	25.24	3.07E6	25	37	Carbamidomethylation; Deamidation (NQ)
			Bnubes-SVSP-2	K.NFQM(+15.99)M(+15.99)FGVHSK.K	N	65.47	1356.5955	11	0.2	453.2040	3	30.03	7.5E7	70	80	Oxidation (M)
			Bnubes-SVSP-2	N.PPSVGSVC(+57.02)R.I	N	63.44	957.4702	9	-0.1	479.7403	2	25.92	1.14E6	135	143	Carbamidomethylation
			Bnubes-SVSP-2	K.VLNEDEQTRDPKEKFIC(+57.02)SNR.K	Y	59.70	2477.1968	20	1.5	620.3048	4	27.48	2.44E6	82	101	Carbamidomethylation
			Bnubes-SVSP-2	K.KDDERDKDIM(+15.99)LIR.L	N	53.68	1661.8406	13	1.8	416.4664	4	26.47	0	103	115	Oxidation (M)
			Bnubes-SVSP-2	L.VVGGDEC(+57.02)N(+.98)INEHR.S	N	53.52	1498.6471	13	2.4	750.3295	2	25.24	1.99E6	25	37	Carbamidomethylation; Deamidation (NQ)
			Bnubes-SVSP-2	K.VLNEDEQTRDPK.E	N	48.34	1442.7001	12	1.1	481.9058	3	21.74	6.87E6	82	93
			Bnubes-SVSP-2	K.KVLNEDEQTRDPK.E	N	47.67	1570.7950	13	1.6	524.6042	3	20.60	8.15E6	81	93
			Bnubes-SVSP-2	K.NFQMM(+15.99)FGVHSKK.V	N	46.05	1468.6956	12	1.9	490.5714	3	29.93	5.79E6	70	81	Oxidation (M)
			Bnubes-SVSP-2	K.LVVGGDEC(+57.02)NINEHR.S	N	41.16	1610.7471	14	-2.4	806.3755	2	28.88	4.57E5	24	37	Carbamidomethylation
			Bnubes-SVSP-2	K.EKFIC(+57.02)SN(+.98)R.K	Y	38.66	1053.4913	8	-0.2	527.7506	2	27.51	9.6E6	94	101	Carbamidomethylation; Deamidation (NQ)
			Bnubes-SVSP-2	K.NFQM(+15.99)MFGVHSKK.V	N	35.57	1468.6956	12	1.9	490.5714	3	29.93	5.79E6	70	81	Oxidation (M)
			Bnubes-SVSP-2	D.KDIM(+15.99)LIR.L	N	30.70	903.5212	7	-1.0	452.7655	2	26.69	2.69E6	109	115	Oxidation (M)
			Bnubes-SVSP-2	K.N(+.98)FQM(+15.99)M(+15.99)FGVHSK.K	N	28.80	1357.5795	11	11.9	453.5373	3	23.49	0	70	80	Deamidation (NQ); Oxidation (M)
			Bnubes-SVSP-2	K.ETYPDVPHC(+57.02)AN.I	N	26.58	1301.5347	11	1.4	651.7728	2	30.44	9.52E5	155	165	Carbamidomethylation
			Bnubes-SVSP-2	K.VLNEDEQ(+.98)TRDPKEK.F	N	24.10	1700.8217	14	4.3	567.9479	3	21.12	0	82	95	Deamidation (NQ)
			Bnubes-SVSP-1	L.VVGGDEC(+57.02)NINEHR.S	N	116.29	1497.6630	13	1.6	749.8368	2	7.20	9.26E8	25	37	Carbamidomethylation
			Bnubes-SVSP-1	K.KALNEDEQTRNPK.E	N	113.79	1541.7798	13	1.6	514.9326	3	20.40	3.61E6	81	93
			Bnubes-SVSP-1	K.KALNEDEQTRNPKEK.F	N	108.43	1798.9172	15	-0.3	450.7346	4	20.35	1.59E6	81	95
			Bnubes-SVSP-1	V.VGGDEC(+57.02)NINEHR.S	N	106.28	1398.5946	12	0.5	700.3020	2	24.68	5.54E6	26	37	Carbamidomethylation
			Bnubes-SVSP-1	K.ALNEDEQTRNPK.E	N	95.24	1413.6848	12	1.2	472.2341	3	20.66	3.98E6	82	93
			Bnubes-SVSP-1	V.GGDEC(+57.02)NINEHR.S	N	90.84	1299.5262	11	1.3	650.7686	2	24.68	5.39E6	27	37	Carbamidomethylation
			Bnubes-SVSP-1	K.KALNEDEQTR.N	N	86.84	1202.5891	10	0.6	602.2997	2	20.43	7.82E5	81	90
			Bnubes-SVSP-1	K.KNDDVLDKDIM(+15.99)LIK.L	Y	86.28	1674.8862	14	2.3	419.7281	4	37.43	1.13E7	102	115	Oxidation (M)
			Bnubes-SVSP-1	R.TLC(+57.02)AGIVQGGK.D	N	82.39	1102.5804	11	0.9	552.2957	2	30.12	2.51E7	187	197	Carbamidomethylation
			Bnubes-SVSP-1	S.ELVVGGDEC(+57.02)NINEHR.S	N	78.31	1739.7897	15	0.3	580.9349	3	30.49	4.06E6	23	37	Carbamidomethylation
			Bnubes-SVSP-1	G.GDEC(+57.02)NINEHR.S	N	77.12	1242.5048	10	0.6	622.2574	2	20.65	4.59E5	28	37	Carbamidomethylation
			Bnubes-SVSP-1	L.VVGGDEC(+57.02)NIN(+.98)EHR.S	N	68.13	1498.6471	13	1.1	500.5547	3	25.24	3.07E6	25	37	Carbamidomethylation; Deamidation (NQ)
			Bnubes-SVSP-1	K.ALNEDEQTRNPKEK.F	N	62.87	1670.8223	14	0.6	418.7113	4	20.46	1.41E6	82	95
			Bnubes-SVSP-1	K.FIC(+57.02)PNKK.N	N	59.15	905.4793	7	0.9	453.7454	2	20.86	5.47E5	96	102	Carbamidomethylation
			Bnubes-SVSP-1	N.KKNDDVLDKDIM(+15.99)LIK.L	Y	58.40	1802.9811	15	1.6	451.7514	4	33.54	9.21E6	101	115	Oxidation (M)
			Bnubes-SVSP-1	K.FIC(+57.02)PNKKNDDVLDKDIM(+15.99)LIK.L	Y	58.01	2434.2600	20	1.7	609.5707	4	37.60	3.49E7	96	115	Carbamidomethylation; Oxidation (M)
			Bnubes-SVSP-1	L.VVGGDEC(+57.02)N(+.98)INEHR.S	N	53.52	1498.6471	13	2.4	750.3295	2	25.24	1.99E6	25	37	Carbamidomethylation; Deamidation (NQ)
			Bnubes-SVSP-1	E.LVVGGDEC(+57.02)NINEHR.S	N	41.16	1610.7471	14	-2.4	806.3755	2	28.88	4.57E5	24	37	Carbamidomethylation
			Bnubes-SVSP-1	K.EKFIC(+57.02)PN.K	N	35.75	906.4269	7	0.8	454.2192	2	28.34	7.42E6	94	100	Carbamidomethylation
			Bnubes-SVSP-1	K.ALNEDEQTRN(+.98)PK.E	N	28.03	1414.6688	12	2.9	472.5629	3	21.02	1.32E4	82	93	Deamidation (NQ)
			Bnubes-SVSP-1	R.TLC(+57.02)AGIVQGGKDTC(+57.02)GGDS.G	N	27.40	1794.7876	18	-2.0	898.3955	2	34.60	6000000	187	204	Carbamidomethylation
			Bnubes-SVSP-1	R.TLC(+57.02)AGIVQGGKDTC(+57.02)G.G	N	23.95	1535.7072	15	-0.4	768.8573	2	34.30	7.68E6	187	201	Carbamidomethylation
			Bnubes-SVSP-1	R.TLC(+57.02)AGIVQ(+.98)GGK.D	N	22.75	1103.5645	11	-12.1	552.7805	2	10.89	2.68E5	187	197	Carbamidomethylation; Deamidation (NQ)
			Bnubes-SVSP-3	S.RTLC(+57.02)AGILEGGK.D	N	107.60	1273.6813	12	-0.2	425.5659	3	30.88	1.22E9	188	199	Carbamidomethylation
			Bnubes-SVSP-3	R.TLC(+57.02)AGILEGGK.D	N	102.45	1117.5801	11	1.9	559.7960	2	37.02	5.44E9	189	199	Carbamidomethylation
			Bnubes-SVSP-3	K.TYTKWDKDIM(+15.99)LIR.L	Y	96.02	1697.8811	13	2.4	425.4768	4	37.36	1.34E7	105	117	Oxidation (M)
			Bnubes-SVSP-3	I.IGGDEC(+57.02)NINEHR.F	N	95.74	1412.6102	12	-1.2	707.3086	2	25.76	2.26E6	26	37	Carbamidomethylation
			Bnubes-SVSP-3	L.IIGGDEC(+57.02)NINEHR.F	N	94.60	1525.6943	13	-2.4	763.8494	2	26.12	1.58E7	25	37	Carbamidomethylation
			Bnubes-SVSP-3	I.GGDEC(+57.02)NINEHR.F	N	90.84	1299.5262	11	1.3	650.7686	2	24.68	5.39E6	27	37	Carbamidomethylation
			Bnubes-SVSP-3	K.EKFFC(+57.02)LSSK.T	N	88.47	1144.5586	9	1.7	573.2852	2	33.19	7.37E7	96	104	Carbamidomethylation
			Bnubes-SVSP-3	L.C(+57.02)AGILEGGK.D	N	81.82	903.4484	9	-0.2	452.7295	2	34.62	7.42E6	191	199	Carbamidomethylation
			Bnubes-SVSP-3	W.DKDIMLIR.L	N	80.99	1002.5532	8	1.0	502.2823	2	33.42	1.84E8	110	117
			Bnubes-SVSP-3	G.GDEC(+57.02)NINEHR.F	N	77.12	1242.5048	10	0.6	622.2574	2	20.65	4.59E5	28	37	Carbamidomethylation
			Bnubes-SVSP-3	W.DKDIM(+15.99)LIR.L	N	76.23	1018.5481	8	1.6	510.2800	2	29.81	1.04E8	110	117	Oxidation (M)
			Bnubes-SVSP-3	K.FFC(+57.02)LSSK.T	N	72.81	887.4211	7	-0.5	444.7158	2	34.35	6.72E8	98	104	Carbamidomethylation
			Bnubes-SVSP-3	K.WDKDIM(+15.99)LIR.L	N	69.38	1204.6274	9	1.4	603.3193	2	36.92	9.53E8	109	117	Oxidation (M)
			Bnubes-SVSP-3	R.TLC(+57.02)AGILEGGKD.S	N	64.57	1232.6071	12	0.4	617.3085	2	36.87	1.18E7	189	200	Carbamidomethylation
			Bnubes-SVSP-3	D.KDIM(+15.99)LIR.L	N	30.70	903.5212	7	-1.0	452.7655	2	26.69	2.69E6	111	117	Oxidation (M)
			Bnubes-SVSP-3	L.IIGGDEC(+57.02)N(+.98)INEHR.F	N	23.40	1526.6783	13	11.0	764.3517	2	9.76	0	25	37	Carbamidomethylation; Deamidation (NQ)
			Bnubes-SVSP-8	R.SRTLC(+57.02)AGVLEGGIDTC(+57.02)NR.D	N	107.43	1977.9360	18	-0.2	660.3164	3	36.37	5.13E6	187	204	Carbamidomethylation
			Bnubes-SVSP-8	I.IGGDEC(+57.02)NINEHR.F	N	95.74	1412.6102	12	-1.2	707.3086	2	25.76	2.26E6	26	37	Carbamidomethylation
			Bnubes-SVSP-8	L.IIGGDEC(+57.02)NINEHR.F	N	94.60	1525.6943	13	-2.4	763.8494	2	26.12	1.58E7	25	37	Carbamidomethylation
			Bnubes-SVSP-8	I.GGDEC(+57.02)NINEHR.F	N	90.84	1299.5262	11	1.3	650.7686	2	24.68	5.39E6	27	37	Carbamidomethylation
			Bnubes-SVSP-8	R.FLVALYHSM(+15.99)SK.T	N	89.68	1310.6693	11	-1.2	656.3384	2	35.02	1.71E7	38	48	Oxidation (M)
			Bnubes-SVSP-8	R.GVFPTLPERSR.T	N	82.56	1257.6829	11	1.8	420.2339	3	34.16	2.3E6	178	188
			Bnubes-SVSP-8	R.SRTLC(+57.02)AGVLEGGIDTC(+57.02)NRD.S	N	81.62	2092.9629	19	1.5	698.6597	3	36.54	5.3E6	187	205	Carbamidomethylation
			Bnubes-SVSP-8	W.DKDIMLIR.L	N	80.99	1002.5532	8	1.0	502.2823	2	33.42	1.84E8	110	117
			Bnubes-SVSP-8	G.GDEC(+57.02)NINEHR.F	N	77.12	1242.5048	10	0.6	622.2574	2	20.65	4.59E5	28	37	Carbamidomethylation
			Bnubes-SVSP-8	W.DKDIM(+15.99)LIR.L	N	76.23	1018.5481	8	1.6	510.2800	2	29.81	1.04E8	110	117	Oxidation (M)
			Bnubes-SVSP-8	K.FDDEQRR.Y	N	75.68	964.4362	7	0.4	483.2236	2	20.48	1.78E5	86	92
			Bnubes-SVSP-8	R.WDKDIM(+15.99)LIR.L	N	69.38	1204.6274	9	1.4	603.3193	2	36.92	9.53E8	109	117	Oxidation (M)
			Bnubes-SVSP-8	R.EPALYTK.V	N	64.07	820.4330	7	0.0	411.2221	2	23.77	4.75E6	232	238
			Bnubes-SVSP-8	S.PPSVGSVC(+57.02)R.V	N	63.44	957.4702	9	-0.1	479.7403	2	25.92	1.14E6	137	145	Carbamidomethylation
			Bnubes-SVSP-8	K.FDDEQRRYPK.E	N	53.41	1352.6472	10	-0.1	451.8878	3	22.62	1.78E6	86	95
			Bnubes-SVSP-8	R.DPC(+57.02)GQPR.E	Y	37.04	828.3548	7	0.5	415.1832	2	20.43	3.96E4	225	231	Carbamidomethylation
			Bnubes-SVSP-8	N.N(+.98)FTRWDKDIMLIR.L	N	30.81	1707.8766	13	-12.7	570.2899	3	28.76	0	105	117	Deamidation (NQ)
			Bnubes-SVSP-8	D.KDIM(+15.99)LIR.L	N	30.70	903.5212	7	-1.0	452.7655	2	26.69	2.69E6	111	117	Oxidation (M)
			Bnubes-SVSP-8	L.IIGGDEC(+57.02)N(+.98)INEHR.F	N	23.40	1526.6783	13	11.0	764.3517	2	9.76	0	25	37	Carbamidomethylation; Deamidation (NQ)
			Bnigro-SVSP-8	R.SRTLC(+57.02)AGVLEGGIDTC(+57.02)NR.D	N	107.43	1977.9360	18	-0.2	660.3164	3	36.37	5.13E6	187	204	Carbamidomethylation
			Bnigro-SVSP-8	I.IGGDEC(+57.02)NINEHR.F	N	95.74	1412.6102	12	-1.2	707.3086	2	25.76	2.26E6	26	37	Carbamidomethylation
			Bnigro-SVSP-8	L.IIGGDEC(+57.02)NINEHR.F	N	94.60	1525.6943	13	-2.4	763.8494	2	26.12	1.58E7	25	37	Carbamidomethylation
			Bnigro-SVSP-8	I.GGDEC(+57.02)NINEHR.F	N	90.84	1299.5262	11	1.3	650.7686	2	24.68	5.39E6	27	37	Carbamidomethylation
			Bnigro-SVSP-8	R.FLVALYHSM(+15.99)SK.T	N	89.68	1310.6693	11	-1.2	656.3384	2	35.02	1.71E7	38	48	Oxidation (M)
			Bnigro-SVSP-8	R.SRTLC(+57.02)AGVLEGGIDTC(+57.02)NRD.S	N	81.62	2092.9629	19	1.5	698.6597	3	36.54	5.3E6	187	205	Carbamidomethylation
			Bnigro-SVSP-8	W.DKDIMLIR.L	N	80.99	1002.5532	8	1.0	502.2823	2	33.42	1.84E8	110	117
			Bnigro-SVSP-8	G.GDEC(+57.02)NINEHR.F	N	77.12	1242.5048	10	0.6	622.2574	2	20.65	4.59E5	28	37	Carbamidomethylation
			Bnigro-SVSP-8	W.DKDIM(+15.99)LIR.L	N	76.23	1018.5481	8	1.6	510.2800	2	29.81	1.04E8	110	117	Oxidation (M)
			Bnigro-SVSP-8	K.FDDEQRR.Y	N	75.68	964.4362	7	0.4	483.2236	2	20.48	1.78E5	86	92
			Bnigro-SVSP-8	R.WDKDIM(+15.99)LIR.L	N	69.38	1204.6274	9	1.4	603.3193	2	36.92	9.53E8	109	117	Oxidation (M)
			Bnigro-SVSP-8	R.EPALYTK.V	N	64.07	820.4330	7	0.0	411.2221	2	23.77	4.75E6	232	238
			Bnigro-SVSP-8	S.PPSVGSVC(+57.02)R.V	N	63.44	957.4702	9	-0.1	479.7403	2	25.92	1.14E6	137	145	Carbamidomethylation
			Bnigro-SVSP-8	K.FDDEQRRYPK.E	N	53.41	1352.6472	10	-0.1	451.8878	3	22.62	1.78E6	86	95
			Bnigro-SVSP-8	Q.GIVFWGRNPC(+57.02)AQPREPALYTK.V	Y	32.73	2459.2532	21	-2.0	492.8549	5	37.82	8.49E5	218	238	Carbamidomethylation
			Bnigro-SVSP-8	N.N(+.98)FTRWDKDIMLIR.L	N	30.81	1707.8766	13	-12.7	570.2899	3	28.76	0	105	117	Deamidation (NQ)
			Bnigro-SVSP-8	D.KDIM(+15.99)LIR.L	N	30.70	903.5212	7	-1.0	452.7655	2	26.69	2.69E6	111	117	Oxidation (M)
			Bnigro-SVSP-8	L.IIGGDEC(+57.02)N(+.98)INEHR.F	N	23.40	1526.6783	13	11.0	764.3517	2	9.76	0	25	37	Carbamidomethylation; Deamidation (NQ)
			Bnubes-SVSP-7	L.SLPSNPPSVGSVC(+57.02)R.V	N	102.06	1455.7140	14	0.7	728.8618	2	32.84	5.89E7	129	142	Carbamidomethylation
			Bnubes-SVSP-7	I.IGGDEC(+57.02)NINEHR.F	N	95.74	1412.6102	12	-1.2	707.3086	2	25.76	2.26E6	26	37	Carbamidomethylation
			Bnubes-SVSP-7	L.IIGGDEC(+57.02)NINEHR.F	N	94.60	1525.6943	13	-2.4	763.8494	2	26.12	1.58E7	25	37	Carbamidomethylation
			Bnubes-SVSP-7	I.GGDEC(+57.02)NINEHR.F	N	90.84	1299.5262	11	1.3	650.7686	2	24.68	5.39E6	27	37	Carbamidomethylation
			Bnubes-SVSP-7	W.DKDIMLIR.L	N	80.99	1002.5532	8	1.0	502.2823	2	33.42	1.84E8	107	114
			Bnubes-SVSP-7	G.GDEC(+57.02)NINEHR.F	N	77.12	1242.5048	10	0.6	622.2574	2	20.65	4.59E5	28	37	Carbamidomethylation
			Bnubes-SVSP-7	W.DKDIM(+15.99)LIR.L	N	76.23	1018.5481	8	1.6	510.2800	2	29.81	1.04E8	107	114	Oxidation (M)
			Bnubes-SVSP-7	R.NYTKWDKDIM(+15.99)LIR.L	N	75.24	1710.8763	13	2.3	571.2983	3	37.55	1.36E6	102	114	Oxidation (M)
			Bnubes-SVSP-7	R.YMHIYLGVHNLSVK.Y	Y	74.40	1672.8760	14	0.9	419.2249	4	37.79	6.99E5	69	82
			Bnubes-SVSP-7	K.WDKDIM(+15.99)LIR.L	N	69.38	1204.6274	9	1.4	603.3193	2	36.92	9.53E8	106	114	Oxidation (M)
			Bnubes-SVSP-7	N.PPSVGSVC(+57.02)R.V	N	63.44	957.4702	9	-0.1	479.7403	2	25.92	1.14E6	134	142	Carbamidomethylation
			Bnubes-SVSP-7	R.AAYPELPAK.R	Y	61.50	958.5123	9	-1.4	480.2607	2	29.49	6.23E6	175	183
			Bnubes-SVSP-7	R.KTLC(+57.02)AGILEGSK.D	Y	31.14	1275.6857	12	-0.1	426.2340	3	23.46	6.24E6	185	196	Carbamidomethylation
			Bnubes-SVSP-7	D.KDIM(+15.99)LIR.L	N	30.70	903.5212	7	-1.0	452.7655	2	26.69	2.69E6	108	114	Oxidation (M)
			Bnubes-SVSP-7	L.IIGGDEC(+57.02)N(+.98)INEHR.F	N	23.40	1526.6783	13	11.0	764.3517	2	9.76	0	25	37	Carbamidomethylation; Deamidation (NQ)
			Bnigro-SVSP-7	L.SLPSNPPSVGSVC(+57.02)R.V	N	102.06	1455.7140	14	0.7	728.8618	2	32.84	5.89E7	129	142	Carbamidomethylation
			Bnigro-SVSP-7	I.IGGDEC(+57.02)NINEHR.F	N	95.74	1412.6102	12	-1.2	707.3086	2	25.76	2.26E6	26	37	Carbamidomethylation
			Bnigro-SVSP-7	L.IIGGDEC(+57.02)NINEHR.F	N	94.60	1525.6943	13	-2.4	763.8494	2	26.12	1.58E7	25	37	Carbamidomethylation
			Bnigro-SVSP-7	I.GGDEC(+57.02)NINEHR.F	N	90.84	1299.5262	11	1.3	650.7686	2	24.68	5.39E6	27	37	Carbamidomethylation
			Bnigro-SVSP-7	W.DKDIMLIR.L	N	80.99	1002.5532	8	1.0	502.2823	2	33.42	1.84E8	107	114
			Bnigro-SVSP-7	G.GDEC(+57.02)NINEHR.F	N	77.12	1242.5048	10	0.6	622.2574	2	20.65	4.59E5	28	37	Carbamidomethylation
			Bnigro-SVSP-7	W.DKDIM(+15.99)LIR.L	N	76.23	1018.5481	8	1.6	510.2800	2	29.81	1.04E8	107	114	Oxidation (M)
			Bnigro-SVSP-7	R.NYTKWDKDIM(+15.99)LIR.L	N	75.24	1710.8763	13	2.3	571.2983	3	37.55	1.36E6	102	114	Oxidation (M)
			Bnigro-SVSP-7	R.YMHIYLGVHNLSVK.Y	Y	74.40	1672.8760	14	0.9	419.2249	4	37.79	6.99E5	69	82
			Bnigro-SVSP-7	K.WDKDIM(+15.99)LIR.L	N	69.38	1204.6274	9	1.4	603.3193	2	36.92	9.53E8	106	114	Oxidation (M)
			Bnigro-SVSP-7	N.PPSVGSVC(+57.02)R.V	N	63.44	957.4702	9	-0.1	479.7403	2	25.92	1.14E6	134	142	Carbamidomethylation
			Bnigro-SVSP-7	R.AAYPELPAK.R	Y	61.50	958.5123	9	-1.4	480.2607	2	29.49	6.23E6	175	183
			Bnigro-SVSP-7	R.KTLC(+57.02)AGILEGSK.D	Y	31.14	1275.6857	12	-0.1	426.2340	3	23.46	6.24E6	185	196	Carbamidomethylation
			Bnigro-SVSP-7	D.KDIM(+15.99)LIR.L	N	30.70	903.5212	7	-1.0	452.7655	2	26.69	2.69E6	108	114	Oxidation (M)
			Bnigro-SVSP-7	L.IIGGDEC(+57.02)N(+.98)INEHR.F	N	23.40	1526.6783	13	11.0	764.3517	2	9.76	0	25	37	Carbamidomethylation; Deamidation (NQ)
			Bnigro-SVSP-1	K.KALNEDEQTRNPK.E	N	113.79	1541.7798	13	1.6	514.9326	3	20.40	3.61E6	81	93
			Bnigro-SVSP-1	K.KALNEDEQTRNPKEK.F	N	108.43	1798.9172	15	-0.3	450.7346	4	20.35	1.59E6	81	95
[truncated: 4,645 more rows]

## Sheet: Quantification
		Supplemental Table S3: Relative quantification of B. nubestris venom peptidome and proteome
		Fraction	%	Peptides	BPP	SVMPi	Degradation PEP	DISI	PLA2	CRISP	SVMP	CTL	SVSP	LAAO	svVEGF	svNGF
		1	1.039	1.039
		2 + 3	1.302	1.302
		4	0.514	0.514
		5	1.953	1.953
		6	1.624	1.624
		7	1.698	1.698
		8	1.606					1.606
		9	2.162					2.162
		10	3.449	3.449
		11A	0.546						0.527894	0.0155797					0.00252603
		11B	2.724						2.6972		0.00275584				0.0240403
		12A	2.801						0.715927	2.0804	0.000110618		0.000548035		0.00401481
		12B	0.904						0.00189266	0.90054						0.00156704
		13	1.593										1.593
		14A	0.462								0.117008		0.344992
		14B	1.677										1.677
		15A	1.947								0.0115638		1.89956	0.0358742
		15B	0.309							0.00394858	0.00262116		0.30243
		16	1.588								0.00529705		1.5827
		17A	2.645									2.64186	0.00313958
		17B	0.978									0.974217	0.00378317
		18	6.154								0.0832447			6.07076
		19A	5.854								5.45805			0.39595
		19B	3.987								3.70285		0.152343	0.131809
		19C	2.355								2.355
		19D	4.626								4.626
		20A	0.674								0.377771			0.296229
		20B	0.531								0.531
		20C	0.613								0.0292578	0.583742
		21	3.537								0.121214	3.41579
		22A	4.678								4.56453			0.113471
		22B	1.371								0.0257702	1.34523
		22C	1.491								0.00163206	1.48937
		22D	0.463								0.247034	0.215966
		22E	0.565								0.0851142	0.479886
		23	1.818									1.818
		24A	21.543							0.074948	21.448		0.0200243
		24B	6.219								6.21661		0.00238595
				11.579
			100		6.05	2.34	3.3	3.768	3.94292	3.07542	50.0125	12.9641	7.58191	7.04409	0.0305811	0.00156704
					BPP	SVMPi	Degradation PEP	DISI	PLA2	CRISP	SVMP	CTL	SVSP	LAAO	svVEGF	svNGF
					6.05	2.34	3.3	3.77	3.94	3.08	50.01	12.96	7.58	7.04	0.03	0.002
